# Supplementary material for: AP-1 elements in the promoter and second intron mediate endoplasmic reticulum stress-induced expression of the GPAT3 gene
Source: Sci Rep. 2025 Dec 14;16:2730. doi: 10.1038/s41598-025-32503-y (PMC12824169; doi:10.1038/s41598-025-32503-y)
Supplement: Supplementary file 1 — Supplementary Information 1. [file 41598_2025_32503_MOESM1_ESM.xlsx]

## Sheet: DE analysis
Supplementary Table S1. RNA-seq differential gene expression analysis results of tunicamycin-treated and untreated HepG2 cells (n=5 per condition) calculated using DESeq2. baseMean, average counts, normalized for library size. padj, p value adjusted for multiple testing using FDR.
geneID	geneName	baseMean	log2FoldChange	pvalue	padj
ENSG00000044574	HSPA5	35861.2	2.97061	0	0
ENSG00000146678	IGFBP1	1188.65	4.08936	9.98921e-237	6.35813e-233
ENSG00000090520	DNAJB11	2498.53	1.97814	4.7182e-174	2.00209e-170
ENSG00000260916	CCPG1	739.716	2.87261	5.89836e-169	1.87715e-165
ENSG00000070081	NUCB2	2118.58	2.25408	1.888e-162	4.80685e-159
ENSG00000166598	HSP90B1	18559.9	2.72476	6.86082e-149	1.45564e-145
ENSG00000184164	CRELD2	1052.3	2.08626	1.09583e-148	1.99284e-145
ENSG00000149428	HYOU1	4458.46	2.52989	4.20706e-140	6.69449e-137
ENSG00000071537	SEL1L	1263.49	2.31601	1.42899e-128	2.02123e-125
ENSG00000051108	HERPUD1	472.394	2.77969	8.34121e-112	1.06184e-108
ENSG00000077232	DNAJC10	1635.18	1.6756	2.43302e-108	2.81567e-105
ENSG00000140105	WARS	611.642	2.18193	4.7546e-104	5.04384e-101
ENSG00000163993	S100P	769.783	1.7753	1.9514e-103	1.91087e-100
ENSG00000155660	PDIA4	2198.21	2.42699	2.8474e-95	2.5891e-92
ENSG00000119729	RHOQ	291.532	2.31218	4.97375e-93	4.22106e-90
ENSG00000131711	MAP1B	560.501	2.37239	4.81494e-86	3.60554e-83
ENSG00000198380	GFPT1	556.329	1.83659	2.19002e-83	1.54883e-80
ENSG00000163703	CRELD1	262.168	2.16209	5.11603e-73	3.10129e-70
ENSG00000128228	SDF2L1	1396.18	1.70668	5.30178e-69	3.06781e-66
ENSG00000130066	SAT1	1246.43	1.42755	8.05265e-66	4.27126e-63
ENSG00000187134	AKR1C1	873.186	1.51889	1.63922e-64	8.34689e-62
ENSG00000102158	MAGT1	478.042	1.50409	6.12407e-63	2.99844e-60
ENSG00000120742	SERP1	739.669	1.45079	2.09678e-60	9.53288e-58
ENSG00000179218	CALR	8569.25	1.41068	6.48524e-59	2.75191e-56
ENSG00000151632	AKR1C2	502.428	1.43451	1.15079e-53	4.18559e-51
ENSG00000142188	TMEM50B	211.721	1.9264	1.38551e-53	4.8993e-51
ENSG00000106948	AKNA	104.936	2.60473	2.89196e-53	9.9499e-51
ENSG00000102580	DNAJC3	1064.38	1.92934	6.20846e-51	1.97584e-48
ENSG00000165678	GHITM	672.38	1.58168	1.01813e-50	3.16117e-48
ENSG00000185624	P4HB	4803.32	0.825158	1.34198e-48	3.97288e-46
ENSG00000070540	WIPI1	156.977	2.00194	1.1421e-47	3.3043e-45
ENSG00000124882	EREG	247.557	2.46287	6.16023e-47	1.6685e-44
ENSG00000112337	SLC17A2	162.754	3.01824	2.29256e-45	5.95599e-43
ENSG00000113811	SELK	373.246	1.7554	4.45137e-45	1.1111e-42
ENSG00000167797	CDK2AP2	747.218	1.52355	7.44981e-45	1.82377e-42
ENSG00000130487	KLHDC7B	89.558	6.67599	6.82403e-44	1.5869e-41
ENSG00000140941	MAP1LC3B	254.283	1.96541	3.84983e-43	8.44971e-41
ENSG00000128590	DNAJB9	94.633	3.7777	2.0102e-41	4.1274e-39
ENSG00000250479	CHCHD10	2647.64	0.993436	9.9468e-40	1.97848e-37
ENSG00000145050	MANF	2902.68	3.2065	7.63696e-39	1.42968e-36
ENSG00000131871	VIMP	688.72	1.51635	1.8412e-38	3.39689e-36
ENSG00000101882	NKAP	360.655	1.40206	8.41804e-38	1.48836e-35
ENSG00000086619	ERO1LB	77.5079	2.45943	1.56259e-37	2.72489e-35
ENSG00000143870	PDIA6	7594.13	1.60503	1.82262e-37	3.1354e-35
ENSG00000060982	BCAT1	286.734	1.71011	3.69637e-37	6.27397e-35
ENSG00000180398	MCFD2	1522.25	1.13212	4.53056e-37	7.58868e-35
ENSG00000187735	TCEA1	442.068	1.27029	6.88254e-37	1.12327e-34
ENSG00000130513	GDF15	4282	0.910634	1.48936e-36	2.39995e-34
ENSG00000121073	SLC35B1	1269.27	1.4904	1.71576e-36	2.71481e-34
ENSG00000101104	PABPC1L	410.58	1.36814	1.72741e-36	2.71481e-34
ENSG00000113013	HSPA9	997.663	1.33938	2.98888e-36	4.58415e-34
ENSG00000197324	LRP10	130.033	1.69645	1.41459e-35	2.09393e-33
ENSG00000052841	TTC17	350.234	1.26133	3.2784e-34	4.68922e-32
ENSG00000174437	ATP2A2	1361.08	1.77399	2.22919e-33	3.11842e-31
ENSG00000106105	GARS	1076.21	1.10902	3.68929e-33	5.10485e-31
ENSG00000116584	ARHGEF2	133.352	2.855	5.51245e-33	7.54554e-31
ENSG00000187840	EIF4EBP1	158.244	1.62155	1.4977e-32	1.98601e-30
ENSG00000117601	SERPINC1	408.122	1.55312	2.68416e-32	3.52262e-30
ENSG00000196352	CD55	145.325	1.6032	5.30407e-32	6.88988e-30
ENSG00000108405	P2RX1	44.7006	5.50994	1.49572e-31	1.92329e-29
ENSG00000198833	UBE2J1	230.314	1.32907	1.857e-31	2.36397e-29
ENSG00000169359	SLC33A1	280.646	1.17199	2.13298e-31	2.6884e-29
ENSG00000172216	CEBPB	271.131	1.5307	3.30038e-31	4.07901e-29
ENSG00000167077	MEI1	38.9868	3.78397	3.84266e-31	4.70356e-29
ENSG00000120053	GOT1	615.166	1.04926	5.79848e-31	6.89856e-29
ENSG00000143256	PFDN2	466.097	1.46268	1.04947e-30	1.22567e-28
ENSG00000196517	SLC6A9	157.083	1.69866	2.93454e-30	3.33542e-28
ENSG00000152527	PLEKHH2	92.4128	1.8865	1.1403e-29	1.27333e-27
ENSG00000175197	DDIT3	279.982	1.41872	1.29866e-29	1.43756e-27
ENSG00000168374	ARF4	553.068	1.4115	5.1875e-29	5.59635e-27
ENSG00000101310	SEC23B	405.593	1.05203	1.04927e-28	1.12246e-26
ENSG00000168003	SLC3A2	2247.37	1.25346	1.23301e-28	1.30802e-26
ENSG00000166173	LARP6	37.7553	3.30685	1.77233e-28	1.84932e-26
ENSG00000182199	SHMT2	766.735	0.925031	8.19228e-28	8.02213e-26
ENSG00000106541	AGR2	38.748	3.23229	1.94443e-27	1.87519e-25
ENSG00000138069	RAB1A	842.961	1.25508	2.01062e-27	1.92445e-25
ENSG00000115919	KYNU	238.693	1.72337	4.42752e-27	4.17499e-25
ENSG00000155304	HSPA13	162.842	1.41521	4.66848e-27	4.36983e-25
ENSG00000173221	GLRX	320.565	1.66629	5.17076e-27	4.80466e-25
ENSG00000177410	ZFAS1	1924.8	1.97249	6.37688e-27	5.86287e-25
ENSG00000065911	MTHFD2	885.676	1.2829	6.40172e-27	5.86287e-25
ENSG00000119820	YIPF4	594.233	0.838886	8.39444e-27	7.52544e-25
ENSG00000135269	TES	327.413	1.26788	8.95683e-27	7.91809e-25
ENSG00000134970	TMED7	332.442	2.14944	1.17661e-26	1.03298e-24
ENSG00000023318	ERP44	564.763	1.9343	7.55686e-26	6.49992e-24
ENSG00000136003	ISCU	355.82	2.08858	1.93308e-25	1.64054e-23
ENSG00000068912	ERLEC1	621.049	1.0324	2.76317e-25	2.32948e-23
ENSG00000144867	SRPRB	1037.08	0.919156	2.9315e-25	2.45513e-23
ENSG00000074842	C19orf10	3383.76	0.96901	3.4093e-25	2.83662e-23
ENSG00000111371	SLC38A1	557.58	1.16995	7.28432e-25	5.98254e-23
ENSG00000133872	TMEM66	583.089	1.22309	8.88993e-25	7.25441e-23
ENSG00000072849	DERL2	216.317	1.13049	1.82619e-24	1.48073e-22
ENSG00000172115	CYCS	974.125	0.886481	4.34101e-24	3.42442e-22
ENSG00000162298	SYVN1	331.286	2.05423	4.35787e-24	3.42442e-22
ENSG00000145354	CISD2	418.477	0.982576	7.44632e-24	5.77998e-22
ENSG00000124783	SSR1	2265.07	0.616445	7.67376e-24	5.92042e-22
ENSG00000138078	PREPL	318.545	1.06203	1.24589e-23	9.49708e-22
ENSG00000147676	MAL2	889.447	0.72803	1.406e-23	1.06538e-21
ENSG00000084636	COL16A1	73.4179	1.86839	2.13379e-23	1.58849e-21
ENSG00000138678	GPAT3 (AGPAT9)	78.9123	1.71218	4.53822e-23	3.3202e-21
ENSG00000087074	PPP1R15A	107.431	1.51806	4.65804e-23	3.38839e-21
ENSG00000148346	LCN2	32.1446	5.69919	7.9348e-23	5.71152e-21
ENSG00000144591	GMPPA	182.847	1.1207	8.79265e-23	6.28823e-21
ENSG00000120254	MTHFD1L	311.934	0.963783	1.27807e-22	9.03876e-21
ENSG00000110321	EIF4G2	3416.82	0.795958	2.01573e-22	1.4099e-20
ENSG00000173812	EIF1	2303.18	1.11724	2.39195e-22	1.66391e-20
ENSG00000034510	TMSB10	1581.72	1.10049	2.83401e-22	1.95011e-20
ENSG00000075643	MOCOS	263.892	1.15111	3.71215e-22	2.52704e-20
ENSG00000107223	EDF1	806.588	0.921815	3.87398e-22	2.62318e-20
ENSG00000163683	SMIM14	214.089	1.01361	7.827e-22	5.18946e-20
ENSG00000082641	NFE2L1	354.322	0.907866	8.23408e-22	5.42171e-20
ENSG00000136770	DNAJC1	458.429	0.878904	8.26246e-22	5.42171e-20
ENSG00000184840	TMED9	3214.05	0.758524	9.04579e-22	5.90528e-20
ENSG00000163347	CLDN1	535.151	1.01181	1.11507e-21	7.1748e-20
ENSG00000115091	ACTR3	499.57	0.837752	1.11595e-21	7.1748e-20
ENSG00000165280	VCP	1285.4	0.627339	1.71751e-21	1.08237e-19
ENSG00000101255	TRIB3	617.989	0.80464	2.21241e-21	1.37386e-19
ENSG00000143761	ARF1	979.245	0.847938	2.77465e-21	1.70634e-19
ENSG00000138709	LARP1B	640.672	0.912738	3.84701e-21	2.34318e-19
ENSG00000086598	TMED2	626.526	1.13124	4.83218e-21	2.92922e-19
ENSG00000198074	AKR1B10	172.761	1.78635	5.61166e-21	3.38561e-19
ENSG00000171867	PRNP	761.287	1.6381	6.53428e-21	3.90523e-19
ENSG00000129128	SPCS3	718.916	0.754818	1.59373e-20	9.3494e-19
ENSG00000163001	CCDC104	164.611	1.21755	1.7323e-20	1.00695e-18
ENSG00000181649	PHLDA2	169.858	1.23102	2.97034e-20	1.68805e-18
ENSG00000156510	HKDC1	569.336	1.37769	3.71717e-20	2.10309e-18
ENSG00000057019	DCBLD2	1279.7	1.16515	4.14682e-20	2.3358e-18
ENSG00000049656	CLPTM1L	837.211	1.05791	5.65942e-20	3.17376e-18
ENSG00000136868	SLC31A1	696.55	0.755073	8.55768e-20	4.69566e-18
ENSG00000198855	FICD	75.0944	2.05817	1.0251e-19	5.55299e-18
ENSG00000204387	C6orf48	763.614	1.32454	1.99847e-19	1.06002e-17
ENSG00000166471	TMEM41B	159.955	1.40282	3.16996e-19	1.67442e-17
ENSG00000116761	CTH	55.4062	1.825	6.19259e-19	3.20454e-17
ENSG00000198856	OSTC	1000.61	0.889013	7.84884e-19	4.01268e-17
ENSG00000115128	SF3B14	261.987	1.09534	1.1752e-18	5.98414e-17
ENSG00000113083	LOX	201.123	1.3782	1.28083e-18	6.47024e-17
ENSG00000131018	SYNE1	121.122	1.59587	1.44907e-18	7.26245e-17
ENSG00000076043	REXO2	244.397	1.03902	1.49534e-18	7.46498e-17
ENSG00000127022	CANX	8671.12	0.660801	1.84067e-18	9.11738e-17
ENSG00000224032	EPB41L4A-AS1	329.928	0.852241	2.0751e-18	1.01992e-16
ENSG00000006652	IFRD1	153.349	1.23962	2.85593e-18	1.39295e-16
ENSG00000198363	ASPH	1030.15	0.808635	4.78938e-18	2.28348e-16
ENSG00000163297	ANTXR2	70.6695	2.14959	6.43321e-18	3.05577e-16
ENSG00000156639	ZFAND3	225.965	1.91371	1.06825e-17	5.01804e-16
ENSG00000104635	SLC39A14	1611.73	1.36432	1.61306e-17	7.35993e-16
ENSG00000133112	TPT1	9384.18	0.511714	2.16805e-17	9.85687e-16
ENSG00000001084	GCLC	191.731	1.10601	2.27317e-17	1.0298e-15
ENSG00000169504	CLIC4	319.249	1.16966	2.54023e-17	1.14671e-15
ENSG00000100889	PCK2	361.201	0.782972	2.787e-17	1.24486e-15
ENSG00000133816	MICAL2	54.6112	1.80928	2.88439e-17	1.28386e-15
ENSG00000147535	PPAPDC1B	242.984	1.08819	3.30424e-17	1.46052e-15
ENSG00000117395	EBNA1BP2	771.732	0.69616	4.23361e-17	1.85841e-15
ENSG00000120686	UFM1	170.966	1.18545	4.98899e-17	2.175e-15
ENSG00000118785	SPP1	3768.86	0.681706	6.18488e-17	2.67801e-15
ENSG00000197976	AKAP17A	173.82	1.07882	6.6652e-17	2.8762e-15
ENSG00000125249	RAP2A	89.2751	1.91668	6.83662e-17	2.93031e-15
ENSG00000134375	TIMM17A	280.795	0.918519	8.82113e-17	3.7431e-15
ENSG00000116406	EDEM3	194.487	1.2662	9.21369e-17	3.89669e-15
ENSG00000042286	AIFM2	621.298	0.654583	9.32866e-17	3.93225e-15
ENSG00000134278	SPIRE1	131.23	1.07608	1.14293e-16	4.75475e-15
ENSG00000067167	TRAM1	813.496	1.54229	1.20583e-16	4.98386e-15
ENSG00000117394	SLC2A1	1440.52	0.993413	1.61219e-16	6.64181e-15
ENSG00000106366	SERPINE1	234.311	1.42612	1.77993e-16	7.30921e-15
ENSG00000107742	SPOCK2	475.204	0.797778	1.81216e-16	7.41761e-15
ENSG00000085415	SEH1L	103.664	1.35846	2.28834e-16	9.30691e-15
ENSG00000143106	PSMA5	173.839	1.40089	2.33111e-16	9.45067e-15
ENSG00000167658	EEF2	8702.93	0.572254	2.82539e-16	1.1275e-14
ENSG00000114315	HES1	51.2318	2.31262	3.84772e-16	1.51177e-14
ENSG00000155115	GTF3C6	462.791	1.06393	4.32485e-16	1.69244e-14
ENSG00000233912	AC026202.3	22.0996	2.65309	4.78059e-16	1.86107e-14
ENSG00000114850	SSR3	3055.3	1.38669	5.07557e-16	1.96988e-14
ENSG00000184575	XPOT	201.858	1.72433	6.29268e-16	2.43483e-14
ENSG00000167861	HID1	65.7573	1.57768	6.35012e-16	2.44961e-14
ENSG00000153132	CLGN	395.693	1.10507	7.2008e-16	2.76937e-14
ENSG00000183010	PYCR1	1124.7	0.75493	7.38046e-16	2.82142e-14
ENSG00000049449	RCN1	358.994	0.89376	7.42994e-16	2.82633e-14
ENSG00000204628	GNB2L1	3078.6	0.980872	7.9294e-16	2.99529e-14
ENSG00000101294	HM13	1512.54	0.63029	8.38547e-16	3.1582e-14
ENSG00000164253	WDR41	110.394	1.04476	1.28489e-15	4.78264e-14
ENSG00000115758	ODC1	957.788	1.24424	1.47254e-15	5.41774e-14
ENSG00000164647	STEAP1	138.111	1.1471	1.61444e-15	5.9057e-14
ENSG00000151012	SLC7A11	1045.6	0.780859	1.6678e-15	6.08342e-14
ENSG00000108107	RPL28	804.913	0.723157	2.12201e-15	7.67833e-14
ENSG00000188971	RP11-427H3.3	186.871	1.02706	2.12315e-15	7.67833e-14
ENSG00000109814	UGDH	1332.78	0.61417	2.16329e-15	7.80133e-14
ENSG00000113407	TARS	729.659	0.64948	2.69213e-15	9.59968e-14
ENSG00000139514	SLC7A1	708.304	0.859266	2.7406e-15	9.74522e-14
ENSG00000135047	CTSL	119.136	1.87554	2.82967e-15	1.00339e-13
ENSG00000125457	MIF4GD	105.385	1.13549	2.98981e-15	1.0543e-13
ENSG00000095380	NANS	483.834	0.728097	3.02648e-15	1.06429e-13
ENSG00000118816	CCNI	1309.53	0.590872	3.23282e-15	1.13371e-13
ENSG00000135506	OS9	870.321	0.634059	3.39294e-15	1.1866e-13
ENSG00000104805	NUCB1	755.856	0.773708	3.8637e-15	1.34385e-13
ENSG00000166562	SEC11C	1041.32	1.42885	7.21473e-15	2.48898e-13
ENSG00000138279	ANXA7	138.28	1.21205	7.54293e-15	2.59518e-13
ENSG00000166401	SERPINB8	21.1388	3.07999	8.99045e-15	3.04384e-13
ENSG00000198431	TXNRD1	234.738	0.927159	9.47085e-15	3.18952e-13
ENSG00000173486	FKBP2	611.88	1.3532	9.929e-15	3.33499e-13
ENSG00000196305	IARS	237.899	1.70469	1.1213e-14	3.74651e-13
ENSG00000170909	OSCAR	12.9465	7.34889	1.36257e-14	4.49366e-13
ENSG00000105281	SLC1A5	979.549	0.593715	1.46186e-14	4.78393e-13
ENSG00000184009	ACTG1	3665.82	0.826238	1.60784e-14	5.22137e-13
ENSG00000101608	MYL12A	345.351	1.08135	1.73816e-14	5.63022e-13
ENSG00000153214	TMEM87B	268.748	0.754579	1.92662e-14	6.20908e-13
ENSG00000066855	MTFR1	111.497	1.54925	2.30518e-14	7.37311e-13
ENSG00000147677	EIF3H	479.711	0.816627	2.3159e-14	7.38882e-13
ENSG00000118939	UCHL3	301.006	1.10862	2.76135e-14	8.78801e-13
ENSG00000102317	RBM3	532.871	0.903824	3.17302e-14	1.00479e-12
ENSG00000044115	CTNNA1	373.728	0.863952	3.83877e-14	1.20959e-12
ENSG00000187240	DYNC2H1	15.3897	4.07012	4.23251e-14	1.33037e-12
ENSG00000118680	MYL12B	551.897	1.17585	5.19457e-14	1.61679e-12
ENSG00000150961	SEC24D	122.79	1.10142	5.7339e-14	1.77597e-12
ENSG00000165732	DDX21	3240.95	0.638693	7.57451e-14	2.32346e-12
ENSG00000091527	CDV3	1192.96	0.551239	7.66864e-14	2.34668e-12
ENSG00000153989	NUS1	124.055	1.76097	7.94783e-14	2.42048e-12
ENSG00000118363	SPCS2	293.043	1.3182	8.05226e-14	2.44643e-12
ENSG00000101928	MOSPD1	74.0605	1.33419	9.39624e-14	2.82776e-12
ENSG00000120738	EGR1	89.3774	1.12922	9.73473e-14	2.91584e-12
ENSG00000111897	SERINC1	351.121	0.66728	9.89809e-14	2.95781e-12
ENSG00000060138	YBX3	515.141	0.678211	1.07076e-13	3.17734e-12
ENSG00000167635	ZNF146	163.703	1.73881	1.07975e-13	3.19655e-12
ENSG00000023734	STRAP	488.614	0.681255	1.15434e-13	3.40944e-12
ENSG00000183696	UPP1	79.3827	1.55195	1.1608e-13	3.42061e-12
ENSG00000164932	CTHRC1	101.223	1.40211	1.1651e-13	3.42534e-12
ENSG00000100522	GNPNAT1	243.082	0.864682	1.22877e-13	3.60421e-12
ENSG00000114942	EEF1B2	3614.34	0.577407	1.2416e-13	3.63347e-12
ENSG00000142937	RPS8	10163.2	0.453686	1.37281e-13	3.99315e-12
ENSG00000183741	CBX6	409.74	0.661035	2.16675e-13	6.21231e-12
ENSG00000225921	NOL7	1129.24	0.614881	2.20924e-13	6.3199e-12
ENSG00000006451	RALA	595.292	0.629431	2.2555e-13	6.43777e-12
ENSG00000164251	F2RL1	46.7699	4.02569	2.3694e-13	6.73269e-12
ENSG00000141568	FOXK2	352.414	1.0082	2.84835e-13	8.03249e-12
ENSG00000136026	CKAP4	3701.06	1.05067	3.21545e-13	9.03591e-12
ENSG00000105404	RABAC1	97.7473	1.03399	4.37144e-13	1.22036e-11
ENSG00000153879	CEBPG	180.25	1.20279	4.77951e-13	1.31981e-11
ENSG00000185344	ATP6V0A2	144.153	0.946583	5.61555e-13	1.53989e-11
ENSG00000122218	COPA	408.776	0.642071	5.74996e-13	1.57075e-11
ENSG00000140854	KATNB1	135.852	0.946081	5.98272e-13	1.63084e-11
ENSG00000117289	TXNIP	388.754	0.835049	6.15566e-13	1.67439e-11
ENSG00000068438	FTSJ1	140.791	0.998862	6.54219e-13	1.77574e-11
ENSG00000063046	EIF4B	298.503	0.800426	7.08506e-13	1.91492e-11
ENSG00000070669	ASNS	825.596	1.23289	8.16844e-13	2.1984e-11
ENSG00000165689	SDCCAG3	221.673	1.02942	8.37834e-13	2.2454e-11
ENSG00000031698	SARS	536.238	0.800647	1.30182e-12	3.47424e-11
ENSG00000168066	SF1	774.241	0.732368	1.64901e-12	4.37331e-11
ENSG00000236609	ZNF853	110.471	1.17447	1.67755e-12	4.43054e-11
ENSG00000105829	BET1	46.5457	1.78	1.78648e-12	4.70846e-11
ENSG00000101194	SLC17A9	1448.36	0.633184	2.00822e-12	5.26022e-11
ENSG00000108298	RPL19	5421.64	0.66438	2.22367e-12	5.80068e-11
ENSG00000005700	IBTK	351.26	0.899219	2.26959e-12	5.90836e-11
ENSG00000150403	TMCO3	64.8104	1.5904	2.6443e-12	6.84185e-11
ENSG00000155090	KLF10	32.7206	2.25456	2.73723e-12	7.05363e-11
ENSG00000115226	FNDC4	154.197	1.09178	2.94919e-12	7.56919e-11
ENSG00000115944	COX7A2L	412.58	0.813787	3.14584e-12	8.05766e-11
ENSG00000163191	S100A11	51.5151	1.92222	3.38167e-12	8.62697e-11
ENSG00000088826	SMOX	176.479	0.900323	3.98187e-12	1.00774e-10
ENSG00000004455	AK2	671.997	0.606031	4.06161e-12	1.02588e-10
ENSG00000213281	NRAS	114.806	1.56669	4.86993e-12	1.22277e-10
ENSG00000135069	PSAT1	1073.76	1.1627	5.18815e-12	1.29755e-10
ENSG00000144895	EIF2A	274.331	0.703816	5.50074e-12	1.37034e-10
ENSG00000155438	NIFK	517.42	0.687446	5.93573e-12	1.46722e-10
ENSG00000123739	PLA2G12A	133.755	1.00244	6.81955e-12	1.67917e-10
ENSG00000198242	RPL23A	5257.12	1.0411	6.88476e-12	1.69195e-10
ENSG00000173531	MST1	539.509	0.855182	7.79134e-12	1.90372e-10
ENSG00000151726	ACSL1	59.7403	1.37905	7.87186e-12	1.91971e-10
ENSG00000196449	YRDC	89.8623	1.30652	8.30208e-12	2.0169e-10
ENSG00000224531	SMIM13	98.7423	1.0618	8.32328e-12	2.0182e-10
ENSG00000134910	STT3A	778.369	0.544237	8.3798e-12	2.02804e-10
ENSG00000139318	DUSP6	418.601	1.14811	8.5213e-12	2.05837e-10
ENSG00000130725	UBE2M	176.299	0.861158	9.34094e-12	2.24783e-10
ENSG00000125459	MSTO1	69.8229	1.23545	9.70659e-12	2.32781e-10
ENSG00000104408	EIF3E	647.428	1.15853	9.70989e-12	2.32781e-10
ENSG00000110768	GTF2H1	89.4897	1.03114	1.0502e-11	2.51298e-10
ENSG00000162695	SLC30A7	328.564	0.623649	1.14453e-11	2.72333e-10
ENSG00000109790	KLHL5	122.708	1.06643	1.16201e-11	2.75977e-10
ENSG00000198860	TSEN15	203.368	1.22725	1.16642e-11	2.76508e-10
ENSG00000025796	SEC63	1575.94	0.695395	1.17934e-11	2.79052e-10
ENSG00000177606	JUN	159.351	0.917536	1.20172e-11	2.8382e-10
ENSG00000174238	PITPNA	233.069	0.806889	1.38516e-11	3.24734e-10
ENSG00000138768	USO1	361.252	0.695214	1.71915e-11	4.00088e-10
ENSG00000142627	EPHA2	113.058	2.46976	1.76085e-11	4.09044e-10
ENSG00000166833	NAV2	135.842	0.981092	1.79073e-11	4.15228e-10
ENSG00000136986	DERL1	212.383	1.11548	1.8712e-11	4.33098e-10
ENSG00000143575	HAX1	327.132	0.631622	1.87926e-11	4.34175e-10
ENSG00000164182	NDUFAF2	298.833	0.813764	1.95591e-11	4.50249e-10
ENSG00000120519	SLC10A7	57.3133	1.39391	1.99537e-11	4.57677e-10
ENSG00000137876	RSL24D1	306.438	1.01659	2.17314e-11	4.96662e-10
ENSG00000172183	ISG20	31.2707	1.75335	2.28419e-11	5.18319e-10
ENSG00000137692	DCUN1D5	105.893	1.13306	2.89285e-11	6.44938e-10
ENSG00000167004	PDIA3	2967.97	1.00618	3.21643e-11	7.15824e-10
ENSG00000099875	MKNK2	404.585	0.667689	3.29474e-11	7.31973e-10
ENSG00000122026	RPL21	1406.45	0.959619	3.56002e-11	7.86789e-10
ENSG00000161179	YDJC	181.56	0.930413	3.64139e-11	8.03379e-10
ENSG00000137500	CCDC90B	151.799	0.955073	3.72678e-11	8.20793e-10
ENSG00000163902	RPN1	488.308	2.08875	3.84085e-11	8.44456e-10
ENSG00000166343	MSS51	127.967	6.13206	4.01724e-11	8.81715e-10
ENSG00000213341	CHUK	78.1592	1.58466	4.07173e-11	8.90604e-10
ENSG00000106554	CHCHD3	107.299	1.55603	4.17341e-11	9.11278e-10
ENSG00000147162	OGT	155.931	1.12711	4.82083e-11	1.04547e-09
ENSG00000006453	BAIAP2L1	207.928	0.714531	4.97742e-11	1.0776e-09
ENSG00000144355	DLX1	177.566	0.968806	5.70406e-11	1.23072e-09
ENSG00000178607	ERN1	91.1642	1.34389	7.16672e-11	1.5359e-09
ENSG00000134058	CDK7	100.693	1.18048	8.35838e-11	1.78228e-09
ENSG00000120805	ARL1	273.695	0.752442	9.97916e-11	2.11021e-09
ENSG00000100528	CNIH1	519.1	0.847958	1.02367e-10	2.16109e-09
ENSG00000272405	RP11-284F21.10	106.275	1.16239	1.05057e-10	2.21053e-09
ENSG00000070770	CSNK2A2	455.707	0.707848	1.11573e-10	2.33606e-09
ENSG00000147649	MTDH	8967.39	0.563526	1.20275e-10	2.51e-09
ENSG00000163110	PDLIM5	438.503	0.663983	1.22467e-10	2.55156e-09
ENSG00000006327	TNFRSF12A	80.6504	1.21701	1.33563e-10	2.77367e-09
ENSG00000097033	SH3GLB1	236.616	0.811014	1.72411e-10	3.54936e-09
ENSG00000135919	SERPINE2	31.2451	1.59422	1.72923e-10	3.55049e-09
ENSG00000197958	RPL12	2195.15	0.521268	1.92575e-10	3.94129e-09
ENSG00000189060	H1F0	800.198	0.871397	2.04609e-10	4.16082e-09
ENSG00000104131	EIF3J	1281.19	0.640713	2.15722e-10	4.35205e-09
ENSG00000143862	ARL8A	76.7051	1.3231	2.17336e-10	4.37767e-09
ENSG00000197555	SIPA1L1	151.204	1.00034	2.22485e-10	4.47431e-09
ENSG00000136010	ALDH1L2	30.3967	1.67876	2.24656e-10	4.51083e-09
ENSG00000162368	CMPK1	168.056	0.932099	2.26498e-10	4.53352e-09
ENSG00000150787	PTS	43.8764	1.72921	2.38317e-10	4.7626e-09
ENSG00000128654	MTX2	105.56	1.27357	2.46606e-10	4.92052e-09
ENSG00000177879	AP3S1	174.097	0.765772	2.50944e-10	4.99143e-09
ENSG00000148248	SURF4	1699.36	0.582229	2.61684e-10	5.19695e-09
ENSG00000101052	IFT52	78.7019	1.22067	2.70412e-10	5.35357e-09
ENSG00000108509	CAMTA2	90.8592	1.21405	2.86403e-10	5.66136e-09
ENSG00000092108	SCFD1	302.976	0.67182	2.94349e-10	5.79143e-09
ENSG00000100814	CCNB1IP1	136.699	0.809271	3.01647e-10	5.92587e-09
ENSG00000112414	GPR126	451.53	0.598095	3.02157e-10	5.92675e-09
ENSG00000117500	TMED5	460.143	0.724892	3.54216e-10	6.87373e-09
ENSG00000113742	CPEB4	72.9792	1.02252	4.42946e-10	8.51767e-09
ENSG00000198910	L1CAM	16.0439	2.36344	4.54122e-10	8.70629e-09
ENSG00000160991	ORAI2	63.9229	1.10837	4.77261e-10	9.12102e-09
ENSG00000123106	CCDC91	163.033	0.761732	4.77904e-10	9.12102e-09
ENSG00000179918	SEPHS2	580.992	0.891155	4.97626e-10	9.4832e-09
ENSG00000100994	PYGB	169.706	0.754723	5.235e-10	9.94651e-09
ENSG00000086062	B4GALT1	556.221	0.560428	5.2613e-10	9.98158e-09
ENSG00000113621	TXNDC15	168.753	0.938981	5.29838e-10	1.0022e-08
ENSG00000081181	ARG2	43.9682	1.27802	5.33938e-10	1.00697e-08
ENSG00000170348	TMED10	1231.87	0.636645	5.36809e-10	1.01088e-08
ENSG00000182934	SRPR	429.263	1.18416	5.54792e-10	1.0432e-08
ENSG00000172164	SNTB1	210.453	1.07577	5.82143e-10	1.09141e-08
ENSG00000164266	SPINK1	110.713	0.884023	5.94538e-10	1.11301e-08
ENSG00000176845	METRNL	33.4914	1.81662	6.35206e-10	1.18566e-08
ENSG00000120727	PAIP2	208.295	1.23764	6.86488e-10	1.27763e-08
ENSG00000170190	SLC16A5	46.3538	1.55895	7.01198e-10	1.3031e-08
ENSG00000163512	AZI2	121.294	0.954377	7.04791e-10	1.30597e-08
ENSG00000163479	SSR2	948.034	0.521428	7.87769e-10	1.45338e-08
ENSG00000167977	KCTD5	66.2451	1.45097	8.21939e-10	1.50985e-08
ENSG00000037474	NSUN2	250.083	0.849772	8.25262e-10	1.51377e-08
ENSG00000149100	EIF3M	584.433	1.10449	8.56177e-10	1.56822e-08
ENSG00000010219	DYRK4	66.0893	1.5224	9.04984e-10	1.65286e-08
ENSG00000163584	RPL22L1	736.155	2.00025	9.68022e-10	1.76546e-08
ENSG00000131981	LGALS3	104.957	0.988405	9.7619e-10	1.77781e-08
ENSG00000172432	GTPBP2	134.859	4.2686	1.02987e-09	1.87023e-08
ENSG00000134109	EDEM1	90.4155	2.33616	1.04547e-09	1.89584e-08
ENSG00000038427	VCAN	290.921	0.697465	1.04792e-09	1.8965e-08
ENSG00000105185	PDCD5	482.583	0.830543	1.09212e-09	1.96428e-08
ENSG00000108010	GLRX3	249.082	0.671289	1.09247e-09	1.96428e-08
ENSG00000115977	AAK1	252.564	0.73043	1.13287e-09	2.03406e-08
ENSG00000239467	AC007405.6	15.6609	2.60586	1.16373e-09	2.08651e-08
ENSG00000101901	ALG13	68.7657	1.76033	1.16596e-09	2.08758e-08
ENSG00000197451	HNRNPAB	364.732	0.966144	1.24859e-09	2.22613e-08
ENSG00000164889	SLC4A2	263.27	1.09583	1.30481e-09	2.3231e-08
ENSG00000197043	ANXA6	636.445	0.722841	1.3242e-09	2.35434e-08
ENSG00000147889	CDKN2A	87.0176	1.15204	1.39497e-09	2.47325e-08
ENSG00000003989	SLC7A2	153.88	1.17338	1.46933e-09	2.59067e-08
ENSG00000174444	RPL4	2183.56	1.04134	1.52184e-09	2.66846e-08
ENSG00000159176	CSRP1	91.7581	1.07603	1.56869e-09	2.74683e-08
ENSG00000138073	PREB	637.184	0.574625	1.60225e-09	2.79406e-08
ENSG00000100403	ZC3H7B	150.789	1.07227	1.63546e-09	2.84418e-08
ENSG00000126524	SBDS	179.114	0.869309	1.64618e-09	2.85891e-08
ENSG00000135953	MFSD9	121.367	0.75505	1.64859e-09	2.85921e-08
ENSG00000113758	DBN1	42.5116	1.33263	1.66582e-09	2.88516e-08
ENSG00000157110	RBPMS	242.647	0.735366	1.69692e-09	2.93502e-08
ENSG00000147364	FBXO25	423.947	0.629143	1.74449e-09	3.00505e-08
ENSG00000146278	PNRC1	59.4905	1.62093	1.88536e-09	3.23458e-08
ENSG00000087460	GNAS	1023.62	0.966212	1.90085e-09	3.25677e-08
ENSG00000133313	CNDP2	233.899	0.796269	1.99788e-09	3.41842e-08
ENSG00000138448	ITGAV	314.199	0.649363	2.17763e-09	3.69617e-08
ENSG00000164695	CHMP4C	79.3556	0.985793	2.23287e-09	3.77483e-08
ENSG00000181019	NQO1	2388.88	0.477384	2.26523e-09	3.82034e-08
ENSG00000010270	STARD3NL	104.059	1.14191	2.2658e-09	3.82034e-08
ENSG00000171471	MAP1LC3B2	19.769	2.16387	2.2822e-09	3.84292e-08
ENSG00000184007	PTP4A2	873.382	0.440496	2.29826e-09	3.85974e-08
ENSG00000136813	KIAA0368	498.966	0.995843	2.37621e-09	3.9854e-08
ENSG00000088298	EDEM2	94.3445	1.54629	2.46557e-09	4.1244e-08
ENSG00000139278	GLIPR1	40.977	1.67671	2.50054e-09	4.17741e-08
ENSG00000125952	MAX	242.73	0.824242	2.51672e-09	4.19893e-08
ENSG00000151327	FAM177A1	342.711	0.673713	2.57958e-09	4.29818e-08
ENSG00000166986	MARS	991.998	0.852123	2.62745e-09	4.37221e-08
ENSG00000120889	TNFRSF10B	418.793	0.954682	2.63603e-09	4.38076e-08
ENSG00000224596	ZMIZ1-AS1	39.9202	1.46712	2.75473e-09	4.57206e-08
ENSG00000259974	LINC00261	441.77	0.854663	2.82533e-09	4.68314e-08
ENSG00000081307	UBA5	186.725	0.781271	2.86307e-09	4.73337e-08
ENSG00000167526	RPL13	2786.87	0.718403	2.90807e-09	4.7953e-08
ENSG00000186468	RPS23	2379.39	0.687646	2.91446e-09	4.79962e-08
ENSG00000166012	TAF1D	868.485	0.584677	2.91889e-09	4.80071e-08
ENSG00000108671	PSMD11	1052.44	1.03505	3.05271e-09	5.00787e-08
ENSG00000169826	CSGALNACT2	43.7932	1.29568	3.08197e-09	5.04935e-08
ENSG00000165997	ARL5B	186.492	0.733728	3.0939e-09	5.06238e-08
ENSG00000156482	RPL30	4440.25	0.830798	3.14771e-09	5.14382e-08
ENSG00000065000	AP3D1	2858.63	0.541607	3.2405e-09	5.28189e-08
ENSG00000163636	PSMD6	129.584	0.909165	3.59089e-09	5.83062e-08
ENSG00000095139	ARCN1	184.366	1.02549	3.80011e-09	6.14314e-08
ENSG00000112078	KCTD20	124.525	0.822953	3.80266e-09	6.14314e-08
ENSG00000140450	ARRDC4	17.8281	2.49716	3.8089e-09	6.14542e-08
ENSG00000129083	COPB1	348.596	0.646313	3.90045e-09	6.27721e-08
ENSG00000173457	PPP1R14B	136.914	0.837847	3.95567e-09	6.35804e-08
ENSG00000120333	MRPS14	126.017	0.940987	4.18844e-09	6.72368e-08
ENSG00000108651	UTP6	180.974	1.20596	4.22446e-09	6.77297e-08
ENSG00000148484	RSU1	141.122	0.909607	4.38561e-09	7.02249e-08
ENSG00000038002	AGA	196.846	0.715232	4.58674e-09	7.32612e-08
ENSG00000101367	MAPRE1	348.632	1.09505	4.82566e-09	7.68844e-08
ENSG00000203883	SOX18	24.3428	2.66709	4.83544e-09	7.6944e-08
ENSG00000116649	SRM	903.453	0.63004	5.14822e-09	8.17168e-08
ENSG00000143811	PYCR2	406.877	1.16302	5.2561e-09	8.33253e-08
ENSG00000119650	IFT43	26.0716	1.7894	5.54832e-09	8.77392e-08
ENSG00000080371	RAB21	157.606	0.694445	5.62398e-09	8.88254e-08
ENSG00000115009	CCL20	70.0184	3.54791	6.08354e-09	9.56093e-08
ENSG00000142669	SH3BGRL3	112.024	1.16538	6.14054e-09	9.61913e-08
ENSG00000129084	PSMA1	286.092	0.659485	6.14325e-09	9.61913e-08
ENSG00000104412	EMC2	148.735	0.86266	6.33271e-09	9.89147e-08
ENSG00000078177	N4BP2	75.7457	1.05094	7.06934e-09	1.09747e-07
ENSG00000120992	LYPLA1	175.129	0.780723	7.45713e-09	1.15345e-07
ENSG00000141510	TP53	151.531	0.746101	7.59083e-09	1.17271e-07
ENSG00000136810	TXN	573.903	1.82945	7.72383e-09	1.19181e-07
ENSG00000119328	FAM206A	54.0201	1.32443	7.83034e-09	1.20148e-07
ENSG00000149806	FAU	5056.75	0.386317	9.05538e-09	1.37396e-07
ENSG00000161921	CXCL16	186.592	0.666801	9.07575e-09	1.37541e-07
ENSG00000173559	NABP1	70.8284	1.15502	9.23105e-09	1.39728e-07
ENSG00000154144	TBRG1	198.397	0.800996	9.44393e-09	1.42781e-07
ENSG00000125753	VASP	232.971	0.951898	9.93562e-09	1.49681e-07
ENSG00000154582	TCEB1	174.986	1.1332	1.01163e-08	1.51864e-07
ENSG00000134153	EMC7	363.074	0.912841	1.05551e-08	1.58265e-07
ENSG00000105640	RPL18A	677.511	0.841251	1.06979e-08	1.59906e-07
ENSG00000143612	C1orf43	724.476	0.688102	1.09767e-08	1.63814e-07
ENSG00000120963	ZNF706	119.7	1.25931	1.18918e-08	1.7611e-07
ENSG00000069956	MAPK6	378.61	0.576563	1.18975e-08	1.7611e-07
ENSG00000152022	LIX1L	88.1338	1.56502	1.24569e-08	1.84177e-07
ENSG00000078898	BPIFB2	19.4938	2.03734	1.25253e-08	1.84973e-07
ENSG00000011007	TCEB3	128.799	0.970698	1.25399e-08	1.84975e-07
ENSG00000169410	PTPN9	61.2276	1.12513	1.40206e-08	2.05862e-07
ENSG00000118217	ATF6	192.121	0.733622	1.40844e-08	2.06323e-07
ENSG00000143878	RHOB	353.642	0.648549	1.43266e-08	2.09629e-07
ENSG00000023909	GCLM	130.994	0.780399	1.45479e-08	2.12624e-07
ENSG00000084733	RAB10	491.97	0.483005	1.47897e-08	2.15662e-07
ENSG00000111875	ASF1A	95.3422	0.934257	1.51368e-08	2.19967e-07
ENSG00000247626	MARS2	25.6492	1.8791	1.55471e-08	2.25672e-07
ENSG00000124766	SOX4	635.104	0.696936	1.58128e-08	2.29268e-07
ENSG00000107290	SETX	353.56	0.647882	1.61272e-08	2.33561e-07
ENSG00000176407	KCMF1	228.92	0.781693	1.70513e-08	2.46662e-07
ENSG00000123091	RNF11	111.984	0.846633	1.72547e-08	2.49322e-07
ENSG00000171121	KCNMB3	151.7	0.727383	1.76994e-08	2.55168e-07
ENSG00000175224	ATG13	288.733	0.875653	1.77437e-08	2.55518e-07
ENSG00000154447	SH3RF1	53.0581	1.06089	1.90047e-08	2.7275e-07
ENSG00000231500	RPS18	3211.67	0.616116	1.98408e-08	2.84109e-07
ENSG00000075151	EIF4G3	243.786	0.642226	2.13358e-08	3.05174e-07
ENSG00000111711	GOLT1B	126.152	0.728145	2.47782e-08	3.52081e-07
ENSG00000196850	PPTC7	82.4121	1.06417	2.50464e-08	3.55452e-07
ENSG00000180228	PRKRA	152.599	0.786693	2.54828e-08	3.6084e-07
ENSG00000115306	SPTBN1	4272.25	0.546533	2.62936e-08	3.71496e-07
ENSG00000106080	FKBP14	351.912	0.579228	2.63446e-08	3.71803e-07
ENSG00000104687	GSR	417.566	0.893799	2.67647e-08	3.77314e-07
ENSG00000104231	ZFAND1	46.4805	1.13613	2.70954e-08	3.81132e-07
ENSG00000147883	CDKN2B	10.975	2.5799	2.7178e-08	3.8187e-07
ENSG00000232388	LINC00493	284.617	0.659364	2.73348e-08	3.82638e-07
ENSG00000181220	ZNF746	38.4811	1.63699	2.73528e-08	3.82638e-07
ENSG00000096746	HNRNPH3	517.346	1.04551	2.78646e-08	3.88518e-07
ENSG00000106803	SEC61B	656.602	1.78897	2.82296e-08	3.93176e-07
ENSG00000136840	ST6GALNAC4	167.779	0.728393	2.90236e-08	4.03352e-07
ENSG00000106305	AIMP2	528.712	0.600757	2.94071e-08	4.07348e-07
ENSG00000071994	PDCD2	296.187	0.549667	2.9947e-08	4.14011e-07
ENSG00000119048	UBE2B	294.396	0.828064	2.99532e-08	4.14011e-07
ENSG00000184220	CMSS1	225.26	0.786461	3.02126e-08	4.17144e-07
ENSG00000169032	MAP2K1	54.9695	1.61543	3.06884e-08	4.22796e-07
ENSG00000073910	FRY	112.854	1.22585	3.33599e-08	4.58609e-07
ENSG00000115484	CCT4	1147.18	0.626437	3.65769e-08	5.0175e-07
ENSG00000165060	FXN	117.155	1.04801	3.70828e-08	5.07595e-07
ENSG00000142484	TM4SF5	197.659	0.676064	3.82636e-08	5.22634e-07
ENSG00000186594	MIR22HG	60.5547	1.4625	4.08053e-08	5.54792e-07
ENSG00000094975	SUCO	427.4	0.531313	4.08358e-08	5.54792e-07
ENSG00000160124	CCDC58	275.447	0.707453	4.10458e-08	5.5705e-07
ENSG00000188846	RPL14	2427.23	0.6543	4.33243e-08	5.86722e-07
ENSG00000213719	CLIC1	19.2989	1.81484	4.35782e-08	5.89532e-07
ENSG00000132432	SEC61G	804.519	2.31854	4.41488e-08	5.95354e-07
ENSG00000179820	MYADM	767.698	0.516252	4.51482e-08	6.07544e-07
ENSG00000139197	PEX5	31.9904	1.95188	4.53932e-08	6.09552e-07
ENSG00000196182	STK40	242.279	0.613318	4.6169e-08	6.19316e-07
ENSG00000197780	TAF13	84.3152	0.938112	4.70801e-08	6.30873e-07
ENSG00000101384	JAG1	287.343	0.776253	4.73896e-08	6.34353e-07
ENSG00000132507	EIF5A	598.693	0.893268	5.12838e-08	6.8289e-07
ENSG00000163682	RPL9	3585.39	0.346052	5.19399e-08	6.90904e-07
ENSG00000138772	ANXA3	15.5843	2.03769	5.19951e-08	6.90916e-07
ENSG00000143013	LMO4	233.463	0.639946	5.32505e-08	7.04656e-07
ENSG00000118181	RPS25	1142.14	0.479648	5.38109e-08	7.11332e-07
ENSG00000133131	MORC4	148.904	0.76389	5.693e-08	7.51005e-07
ENSG00000138413	IDH1	1215.39	0.894295	5.73324e-08	7.55529e-07
ENSG00000183431	SF3A3	317.412	0.649029	5.92362e-08	7.78201e-07
ENSG00000107371	EXOSC3	73.0764	1.22138	5.97054e-08	7.83557e-07
ENSG00000174749	C4orf32	70.0682	0.908412	6.12772e-08	8.02258e-07
ENSG00000134480	CCNH	85.3267	2.00004	6.1954e-08	8.09727e-07
ENSG00000132676	DAP3	222.516	0.893926	6.28727e-08	8.20892e-07
ENSG00000151694	ADAM17	477.701	0.47959	6.33797e-08	8.26663e-07
ENSG00000115806	GORASP2	516.189	0.557229	6.44999e-08	8.40413e-07
ENSG00000188112	C6orf132	173.196	0.667995	6.54444e-08	8.50977e-07
ENSG00000134419	RPS15A	1211.34	0.689094	6.58369e-08	8.54337e-07
ENSG00000272335	RP11-53O19.3	32.8652	1.7264	6.76367e-08	8.75601e-07
ENSG00000180817	PPA1	139.937	0.801143	6.79034e-08	8.77574e-07
ENSG00000214293	RSBN1L-AS1	18.3328	4.03397	6.84591e-08	8.83858e-07
ENSG00000146409	SLC18B1	54.6992	1.1853	7.11284e-08	9.17391e-07
ENSG00000099246	RAB18	212.905	0.650488	7.14596e-08	9.2073e-07
ENSG00000170144	HNRNPA3	996.569	0.84305	7.16976e-08	9.2193e-07
ENSG00000272579	RP11-101E13.5	16.76	2.01185	7.55327e-08	9.6831e-07
ENSG00000170876	TMEM43	304.941	0.7922	7.87763e-08	1.00888e-06
ENSG00000128342	LIF	10.5211	4.01922	7.95797e-08	1.01814e-06
ENSG00000153291	SLC25A27	28.741	1.63037	8.02523e-08	1.02571e-06
ENSG00000171490	RSL1D1	876.584	0.535789	8.06326e-08	1.02943e-06
ENSG00000133393	FOPNL	124.835	0.920314	8.14243e-08	1.03757e-06
ENSG00000124145	SDC4	940.694	0.577027	8.30181e-08	1.05682e-06
ENSG00000089195	TRMT6	550.286	0.41656	8.35183e-08	1.06107e-06
ENSG00000108561	C1QBP	103.984	2.41777	8.62672e-08	1.0949e-06
ENSG00000100567	PSMA3	391.173	0.807693	8.94629e-08	1.13207e-06
ENSG00000059728	MXD1	74.0538	1.04254	9.0085e-08	1.13881e-06
ENSG00000121644	DESI2	105.388	0.770625	9.02401e-08	1.13964e-06
ENSG00000138660	AP1AR	187.48	0.67613	9.13723e-08	1.15051e-06
ENSG00000136731	UGGT1	985.347	0.354364	9.27567e-08	1.16448e-06
ENSG00000152558	TMEM123	1094.39	0.705708	9.28474e-08	1.16448e-06
ENSG00000070756	PABPC1	7289.84	0.620507	9.4955e-08	1.1874e-06
ENSG00000154359	LONRF1	63.9559	1.06757	9.68338e-08	1.20971e-06
ENSG00000133740	E2F5	60.9276	0.918889	9.97953e-08	1.24427e-06
ENSG00000103353	UBFD1	109.998	0.849654	1.01385e-07	1.26152e-06
ENSG00000165502	RPL36AL	1010.74	0.573267	1.01387e-07	1.26152e-06
ENSG00000100908	EMC9	139.522	0.635635	1.01695e-07	1.263e-06
ENSG00000107175	CREB3	149.523	0.698276	1.02272e-07	1.26647e-06
ENSG00000125798	FOXA2	553.783	0.490657	1.03116e-07	1.27567e-06
ENSG00000008394	MGST1	1428.61	0.58163	1.0781e-07	1.32987e-06
ENSG00000100664	EIF5	1131.7	0.512333	1.08466e-07	1.33666e-06
ENSG00000143344	RGL1	60.5902	0.942404	1.09195e-07	1.34435e-06
ENSG00000117479	SLC19A2	32.1481	3.06988	1.14476e-07	1.40393e-06
ENSG00000204856	FAM216A	118.68	1.11673	1.1789e-07	1.44025e-06
ENSG00000074695	LMAN1	5250.29	0.439561	1.19723e-07	1.45984e-06
ENSG00000120306	CYSTM1	137.643	1.13892	1.22914e-07	1.49588e-06
ENSG00000151689	INPP1	170.478	0.642046	1.32539e-07	1.60382e-06
ENSG00000175592	FOSL1	27.9095	1.4362	1.33583e-07	1.61493e-06
ENSG00000154813	DPH3	99.9164	1.03225	1.35618e-07	1.63797e-06
ENSG00000102572	STK24	355.68	0.543925	1.37142e-07	1.65324e-06
ENSG00000160714	UBE2Q1	243.196	0.564861	1.43708e-07	1.72748e-06
ENSG00000011478	QPCTL	35.8002	1.8716	1.45466e-07	1.74697e-06
ENSG00000167771	RCOR2	70.956	1.51032	1.46194e-07	1.75406e-06
ENSG00000100418	DESI1	134.389	0.813217	1.47813e-07	1.77014e-06
ENSG00000256061	DYX1C1	42.8868	1.15908	1.48297e-07	1.77427e-06
ENSG00000117118	SDHB	130.488	0.922514	1.50832e-07	1.80291e-06
ENSG00000165272	AQP3	9.16173	4.63576	1.51796e-07	1.81102e-06
ENSG00000121552	CSTA	53.2479	1.13568	1.56527e-07	1.86397e-06
ENSG00000176986	SEC24C	112.582	1.03852	1.6927e-07	2.00821e-06
ENSG00000178381	ZFAND2A	282.003	0.694055	1.71598e-07	2.03015e-06
ENSG00000142541	RPL13A	8073.6	0.318673	1.76786e-07	2.08959e-06
ENSG00000125691	RPL23	6627.56	0.71851	1.80993e-07	2.13733e-06
ENSG00000185262	UBALD2	197.435	0.800196	1.82996e-07	2.15698e-06
ENSG00000104695	PPP2CB	355.128	0.536501	1.89119e-07	2.21888e-06
ENSG00000168040	FADD	89.4887	0.855899	1.90288e-07	2.23054e-06
ENSG00000163132	MSX1	531.16	0.484963	1.95655e-07	2.28714e-06
ENSG00000132388	UBE2G1	156.995	1.08851	2.0224e-07	2.35977e-06
ENSG00000165417	GTF2A1	100.399	0.938713	2.02817e-07	2.36434e-06
ENSG00000138036	DYNC2LI1	53.1127	1.18714	2.17331e-07	2.52199e-06
ENSG00000135535	CD164	380.631	0.584955	2.22341e-07	2.57544e-06
ENSG00000109475	RPL34	4945.03	0.956308	2.31944e-07	2.68423e-06
ENSG00000048162	NOP16	245.624	0.5447	2.32676e-07	2.69025e-06
ENSG00000111906	HDDC2	277.995	0.591986	2.3606e-07	2.72443e-06
ENSG00000139112	GABARAPL1	40.1902	1.12156	2.3873e-07	2.75026e-06
ENSG00000103671	TRIP4	56.8228	1.25259	2.39409e-07	2.75559e-06
ENSG00000153037	SRP19	103.908	2.13366	2.41727e-07	2.77724e-06
ENSG00000145107	TM4SF19	17.6978	1.75203	2.44417e-07	2.80309e-06
ENSG00000147533	GOLGA7	146.318	0.834448	2.46778e-07	2.82761e-06
ENSG00000196715	VKORC1L1	226.315	0.738388	2.48029e-07	2.8394e-06
ENSG00000196998	WDR45	30.5866	1.41531	2.5248e-07	2.88776e-06
ENSG00000109971	HSPA8	400.804	1.03371	2.5778e-07	2.94309e-06
ENSG00000179294	C17orf96	465.749	0.618826	2.58128e-07	2.94442e-06
ENSG00000123562	MORF4L2	825.7	0.57927	2.62046e-07	2.98643e-06
ENSG00000115107	STEAP3	88.057	1.06904	2.70072e-07	3.0724e-06
ENSG00000175792	RUVBL1	201.903	0.722004	2.7134e-07	3.08408e-06
ENSG00000115446	UNC50	203.483	1.04633	2.74209e-07	3.1139e-06
ENSG00000120699	EXOSC8	340.242	0.5976	2.79349e-07	3.16662e-06
ENSG00000153714	LURAP1L	13.3141	2.22059	2.83092e-07	3.20049e-06
ENSG00000196937	FAM3C	84.8674	0.854751	2.88935e-07	3.26267e-06
ENSG00000158850	B4GALT3	193.759	0.548737	2.8983e-07	3.26797e-06
ENSG00000124688	MAD2L1BP	46.7743	1.41038	2.90818e-07	3.27621e-06
ENSG00000164111	ANXA5	499.881	0.656915	2.91309e-07	3.27884e-06
ENSG00000132170	PPARG	26.914	1.43229	2.95809e-07	3.32655e-06
ENSG00000140743	CDR2	62.4627	0.917845	3.15607e-07	3.54293e-06
ENSG00000172354	GNB2	107.947	1.27459	3.19105e-07	3.57903e-06
ENSG00000091127	PUS7	67.7346	1.01384	3.25642e-07	3.64593e-06
ENSG00000145592	RPL37	5596.38	0.402947	3.29082e-07	3.6812e-06
ENSG00000138018	EPT1	238.101	0.929362	3.39694e-07	3.79325e-06
ENSG00000197037	ZSCAN25	21.6553	1.85708	3.4044e-07	3.79825e-06
ENSG00000101166	SLMO2	127.56	0.639861	3.46165e-07	3.85536e-06
ENSG00000143621	ILF2	568.998	0.783277	3.49311e-07	3.88361e-06
ENSG00000206503	HLA-A	1142.99	0.721072	3.54649e-07	3.93608e-06
ENSG00000153179	RASSF3	97.5723	1.98017	3.87346e-07	4.28776e-06
ENSG00000106070	GRB10	231.218	0.721011	3.96032e-07	4.38009e-06
ENSG00000184014	DENND5A	95.7766	0.94314	3.99984e-07	4.41996e-06
ENSG00000197006	METTL9	214.915	0.569768	4.11484e-07	4.53523e-06
ENSG00000198912	C1orf174	61.8427	1.56956	4.1216e-07	4.53875e-06
ENSG00000102531	FNDC3A	172.139	0.739528	4.17733e-07	4.58822e-06
ENSG00000182979	MTA1	327.515	1.04085	4.21975e-07	4.62682e-06
ENSG00000128165	ADM2	155.331	0.636969	4.47552e-07	4.89042e-06
ENSG00000058262	SEC61A1	987.554	0.456438	4.50256e-07	4.91153e-06
ENSG00000125821	DTD1	358.613	1.49651	4.59954e-07	5.01303e-06
ENSG00000108946	PRKAR1A	702.947	0.427818	4.61216e-07	5.02248e-06
ENSG00000136997	MYC	75.5264	2.11734	4.63482e-07	5.03853e-06
ENSG00000140406	MESDC1	92.0616	1.25764	4.65039e-07	5.04684e-06
ENSG00000151881	C5orf28	45.1329	1.05016	4.81256e-07	5.21394e-06
ENSG00000163527	STT3B	959.058	0.37085	4.97541e-07	5.38122e-06
ENSG00000198814	GK	74.7042	1.29558	5.02215e-07	5.42716e-06
ENSG00000141627	DYM	64.9215	0.912069	5.0492e-07	5.45177e-06
ENSG00000105928	DFNA5	151.266	0.659619	5.15848e-07	5.56503e-06
ENSG00000142871	CYR61	39.1107	1.79	5.20147e-07	5.60193e-06
ENSG00000118855	MFSD1	90.5051	1.20428	5.25154e-07	5.64629e-06
ENSG00000189227	C15orf61	148.063	0.908954	5.35786e-07	5.73638e-06
ENSG00000198961	PJA2	158.233	0.611803	5.49406e-07	5.87726e-06
ENSG00000071462	WBSCR22	305.132	0.593815	5.61638e-07	6.00307e-06
ENSG00000214194	LINC00998	26.1134	1.96391	5.63713e-07	6.01914e-06
ENSG00000149743	TRPT1	59.2275	1.49878	5.64722e-07	6.01914e-06
ENSG00000091409	ITGA6	612.788	0.773761	5.78463e-07	6.14677e-06
ENSG00000131508	UBE2D2	834.947	0.383342	5.7941e-07	6.1517e-06
ENSG00000137331	IER3	1410.53	0.499122	5.84939e-07	6.20523e-06
ENSG00000136888	ATP6V1G1	771.592	0.414027	5.85518e-07	6.2062e-06
ENSG00000119688	ABCD4	99.3106	0.889398	5.98021e-07	6.32292e-06
ENSG00000213699	SLC35F6	414.145	0.512079	6.11165e-07	6.45119e-06
ENSG00000130204	TOMM40	365.634	0.87982	6.58598e-07	6.92888e-06
ENSG00000114767	RRP9	138.946	0.731868	6.70611e-07	7.04174e-06
ENSG00000124802	EEF1E1	197.676	0.734322	6.70985e-07	7.04174e-06
ENSG00000257103	LSM14A	327.885	0.721404	6.9464e-07	7.278e-06
ENSG00000166226	CCT2	850.826	0.524266	7.08013e-07	7.40592e-06
ENSG00000134684	YARS	471.236	0.530807	7.2108e-07	7.53641e-06
ENSG00000118518	RNF146	78.1142	0.96472	7.32462e-07	7.63032e-06
ENSG00000182831	C16orf72	74.4205	0.985747	7.47336e-07	7.77254e-06
ENSG00000171311	EXOSC1	108.172	0.708143	7.65818e-07	7.95825e-06
ENSG00000147852	VLDLR	33.9373	1.40424	7.66464e-07	7.95847e-06
ENSG00000164924	YWHAZ	874.835	0.410835	7.81299e-07	8.1059e-06
ENSG00000165898	ISCA2	93.2185	0.8269	7.89065e-07	8.16882e-06
ENSG00000173542	MOB1B	26.787	1.62236	7.93882e-07	8.20968e-06
ENSG00000105669	COPE	121.825	0.818386	7.99147e-07	8.25742e-06
ENSG00000171735	CAMTA1	103.084	0.729531	8.0845e-07	8.34677e-06
ENSG00000116701	NCF2	3.24094	5.31325	8.31725e-07	8.57317e-06
ENSG00000105401	CDC37	1620.01	0.46415	8.52521e-07	8.76623e-06
ENSG00000106028	SSBP1	816.074	0.344635	8.78244e-07	9.01617e-06
ENSG00000142178	SIK1	47.42	2.34305	8.87168e-07	9.09312e-06
ENSG00000131979	GCH1	52.7587	1.10248	9.3083e-07	9.52636e-06
ENSG00000100207	TCF20	153.124	0.814412	9.30934e-07	9.52636e-06
ENSG00000131910	NR0B2	220.824	0.602624	9.47338e-07	9.68644e-06
ENSG00000140297	GCNT3	135.716	0.621998	9.56614e-07	9.76559e-06
ENSG00000084623	EIF3I	808.775	0.419064	9.69701e-07	9.89126e-06
ENSG00000126249	PDCD2L	118.549	1.01101	9.7127e-07	9.89933e-06
ENSG00000050393	MCUR1	185.823	0.614145	9.75525e-07	9.92818e-06
ENSG00000182899	RPL35A	4580.04	0.376945	9.87994e-07	1.00376e-05
ENSG00000138459	SLC35A5	34.2346	1.74367	1.00323e-06	1.01762e-05
ENSG00000064012	CASP8	438.382	0.58274	1.00438e-06	1.01798e-05
ENSG00000131016	AKAP12	1355.23	0.670227	1.03205e-06	1.04519e-05
ENSG00000137575	SDCBP	178.095	1.00986	1.0345e-06	1.04683e-05
ENSG00000176261	ZBTB8OS	186.325	0.781391	1.07952e-06	1.08979e-05
ENSG00000124571	XPO5	267.694	0.646501	1.08115e-06	1.09058e-05
ENSG00000197713	RPE	82.1062	0.876455	1.08228e-06	1.09085e-05
ENSG00000163694	RBM47	28.1554	1.42359	1.09579e-06	1.10359e-05
ENSG00000125977	EIF2S2	2877.9	0.351197	1.1143e-06	1.12046e-05
ENSG00000174021	GNG5	765.524	0.423425	1.11751e-06	1.12192e-05
ENSG00000111832	RWDD1	529.339	0.611936	1.13075e-06	1.13431e-05
ENSG00000121022	COPS5	109.09	0.815014	1.17116e-06	1.17116e-05
ENSG00000124222	STX16	364.937	0.511382	1.17344e-06	1.17252e-05
ENSG00000174132	FAM174A	39.0835	1.18243	1.21452e-06	1.21072e-05
ENSG00000160201	U2AF1	1894.72	0.550708	1.22822e-06	1.22245e-05
ENSG00000085231	TAF9	483.136	0.396435	1.24344e-06	1.23664e-05
ENSG00000109133	TMEM33	352.607	0.578273	1.28115e-06	1.27216e-05
ENSG00000148690	FRA10AC1	371.89	0.475705	1.28861e-06	1.27857e-05
ENSG00000129625	REEP5	967.142	0.46219	1.28981e-06	1.27876e-05
ENSG00000188419	CHM	52.9995	0.92067	1.29858e-06	1.28545e-05
ENSG00000153066	TXNDC11	175.871	0.89486	1.36296e-06	1.34709e-05
ENSG00000122674	CCZ1	54.446	1.09458	1.3999e-06	1.38038e-05
ENSG00000177731	FLII	193.921	0.552542	1.41118e-06	1.39042e-05
ENSG00000090615	GOLGA3	223.445	0.571366	1.41563e-06	1.39315e-05
ENSG00000093167	LRRFIP2	129.752	0.593024	1.41722e-06	1.39315e-05
ENSG00000197279	ZNF165	20.944	1.39868	1.44234e-06	1.41565e-05
ENSG00000113387	SUB1	864.23	0.471852	1.44514e-06	1.41731e-05
ENSG00000204619	PPP1R11	147.086	0.649009	1.45913e-06	1.42993e-05
ENSG00000171223	JUNB	68.4909	0.936201	1.48639e-06	1.45328e-05
ENSG00000204899	MZT1	117.35	1.11295	1.49833e-06	1.46164e-05
ENSG00000115946	PNO1	179.803	0.640858	1.49838e-06	1.46164e-05
ENSG00000174100	MRPL45	476.056	0.761288	1.52584e-06	1.48615e-05
ENSG00000138382	METTL5	398.554	0.756636	1.54384e-06	1.50138e-05
ENSG00000064666	CNN2	690.962	0.523444	1.58226e-06	1.5364e-05
ENSG00000174574	AKIRIN1	263.117	0.526351	1.60696e-06	1.5592e-05
ENSG00000184205	TSPYL2	77.6944	0.916189	1.6268e-06	1.57364e-05
ENSG00000047249	ATP6V1H	103.404	0.794955	1.68219e-06	1.62352e-05
ENSG00000057593	F7	178.023	0.572648	1.70828e-06	1.64746e-05
ENSG00000131389	SLC6A6	80.3031	0.824203	1.72716e-06	1.6644e-05
ENSG00000113282	CLINT1	230.209	0.570194	1.76066e-06	1.6954e-05
ENSG00000106591	MRPL32	119.376	2.08849	1.77129e-06	1.70177e-05
ENSG00000102401	ARMCX3	192.195	0.585318	1.8013e-06	1.7267e-05
ENSG00000164855	TMEM184A	243.657	0.673269	1.86092e-06	1.77983e-05
ENSG00000138356	AOX1	55.0101	1.02476	1.8626e-06	1.78009e-05
ENSG00000259758	CASC7	194.64	0.791847	1.88155e-06	1.79657e-05
ENSG00000143420	ENSA	397.651	0.929168	1.97032e-06	1.876e-05
ENSG00000144848	ATG3	92.8779	0.721118	2.01263e-06	1.90793e-05
ENSG00000132341	RAN	2798.47	0.399705	2.02052e-06	1.91094e-05
ENSG00000241878	PISD	137.719	0.938235	2.0307e-06	1.91914e-05
ENSG00000180879	SSR4	242.85	0.566302	2.03501e-06	1.92165e-05
ENSG00000119686	FLVCR2	65.5421	0.9817	2.03887e-06	1.92165e-05
ENSG00000135392	DNAJC14	22.3316	1.57494	2.03939e-06	1.92165e-05
ENSG00000116604	MEF2D	25.9645	1.66047	2.08897e-06	1.9611e-05
ENSG00000124160	NCOA5	86.0924	1.02712	2.09202e-06	1.96252e-05
ENSG00000164941	INTS8	38.3596	1.26263	2.11857e-06	1.98596e-05
ENSG00000159079	C21orf59	204.735	0.68736	2.12995e-06	1.99516e-05
ENSG00000104904	OAZ1	2230.43	0.595895	2.1366e-06	1.9983e-05
ENSG00000198604	BAZ1A	576.305	0.503062	2.13874e-06	1.9983e-05
ENSG00000023572	GLRX2	148.465	0.676808	2.14504e-06	2.00193e-05
ENSG00000150995	ITPR1	49.7399	1.0679	2.20449e-06	2.0544e-05
ENSG00000140859	KIFC3	124.111	0.741155	2.26474e-06	2.10592e-05
ENSG00000172732	MUS81	78.8972	1.13529	2.26676e-06	2.10627e-05
ENSG00000137154	RPS6	12535.2	0.355861	2.43156e-06	2.25447e-05
ENSG00000169926	KLF13	66.5863	0.917219	2.44705e-06	2.26717e-05
ENSG00000166925	TSC22D4	40.3359	1.27363	2.45294e-06	2.26932e-05
ENSG00000013561	RNF14	47.1034	1.09635	2.46235e-06	2.27472e-05
ENSG00000177885	GRB2	468.504	0.485011	2.48707e-06	2.29423e-05
ENSG00000205133	TRIQK	36.4206	1.21815	2.54776e-06	2.33882e-05
ENSG00000125089	SH3TC1	22.9002	1.33988	2.54827e-06	2.33882e-05
ENSG00000086065	CHMP5	204.313	0.974559	2.55259e-06	2.3411e-05
ENSG00000198839	ZNF277	59.6945	0.826531	2.56789e-06	2.35344e-05
ENSG00000176853	FAM91A1	95.4788	0.774687	2.64373e-06	2.41773e-05
ENSG00000116017	ARID3A	2379.13	0.497942	2.64571e-06	2.4178e-05
ENSG00000113273	ARSB	92.1655	1.12479	2.68949e-06	2.45604e-05
ENSG00000050130	JKAMP	77.2461	1.87195	2.74115e-06	2.49963e-05
ENSG00000174032	SLC25A30	34.7689	1.73644	2.76442e-06	2.51905e-05
ENSG00000112658	SRF	589.144	0.503328	2.77734e-06	2.5254e-05
ENSG00000182944	EWSR1	602.075	0.638158	2.85751e-06	2.59323e-05
ENSG00000172037	LAMB2	142.246	0.611189	2.86011e-06	2.59323e-05
ENSG00000114784	EIF1B	131.419	0.746484	2.86212e-06	2.59323e-05
ENSG00000241685	ARPC1A	84.4187	0.939766	2.88108e-06	2.60855e-05
ENSG00000109390	NDUFC1	427.759	0.642163	2.89896e-06	2.62287e-05
ENSG00000165669	FAM204A	132.884	0.613755	2.93863e-06	2.65687e-05
ENSG00000136819	C9orf78	228.153	0.68857	2.95151e-06	2.66662e-05
ENSG00000161011	SQSTM1	941.874	0.414341	2.95787e-06	2.67048e-05
ENSG00000163728	TTC14	655.239	0.577112	2.97489e-06	2.68394e-05
ENSG00000000419	DPM1	237.162	0.898443	3.09707e-06	2.78627e-05
ENSG00000147403	RPL10	488.558	0.776527	3.11332e-06	2.79891e-05
ENSG00000198805	PNP	142.588	0.549218	3.17694e-06	2.8504e-05
ENSG00000133818	RRAS2	77.4896	0.88419	3.19897e-06	2.86781e-05
ENSG00000141452	C18orf8	45.1892	0.942551	3.21611e-06	2.87912e-05
ENSG00000145736	GTF2H2	32.9277	1.20746	3.24858e-06	2.90615e-05
ENSG00000137168	PPIL1	320.416	0.429071	3.26515e-06	2.91891e-05
ENSG00000089009	RPL6	1709.71	0.595019	3.28907e-06	2.93618e-05
ENSG00000077549	CAPZB	975.96	0.764456	3.44902e-06	3.06606e-05
ENSG00000109534	GAR1	179.429	0.593954	3.47541e-06	3.08521e-05
ENSG00000139641	ESYT1	400.08	0.392432	3.59949e-06	3.19091e-05
ENSG00000104381	GDAP1	45.1157	0.939327	3.63598e-06	3.22102e-05
ENSG00000133773	CCDC59	460.883	0.425416	3.66181e-06	3.24164e-05
ENSG00000085721	RRN3	161.471	0.969022	3.67688e-06	3.25146e-05
ENSG00000131373	HACL1	53.1028	0.961501	3.69301e-06	3.26019e-05
ENSG00000128789	PSMG2	103.035	0.827928	3.70274e-06	3.26521e-05
ENSG00000166946	CCNDBP1	45.384	1.14345	4.00456e-06	3.52059e-05
ENSG00000114686	MRPL3	317.423	0.592861	4.06439e-06	3.56579e-05
ENSG00000116752	BCAS2	63.379	0.915385	4.13074e-06	3.62151e-05
ENSG00000168291	PDHB	178.028	0.562279	4.14558e-06	3.63202e-05
ENSG00000134440	NARS	896.646	0.442588	4.26721e-06	3.72718e-05
ENSG00000110955	ATP5B	1331.24	0.441405	4.26883e-06	3.72718e-05
ENSG00000172590	MRPL52	233.03	0.504571	4.34747e-06	3.79323e-05
ENSG00000078804	TP53INP2	47.0617	1.55828	4.36308e-06	3.80165e-05
ENSG00000159596	TMEM69	91.7077	0.926631	4.38248e-06	3.81594e-05
ENSG00000144713	RPL32	5458.43	0.299765	4.38865e-06	3.81623e-05
ENSG00000197771	MCMBP	68.7453	0.786942	4.47052e-06	3.87669e-05
ENSG00000115425	PECR	104.531	0.64799	4.47359e-06	3.8767e-05
ENSG00000168615	ADAM9	190.127	0.831276	4.47866e-06	3.87845e-05
ENSG00000141198	TOM1L1	82.3876	0.791872	4.50269e-06	3.89662e-05
ENSG00000064652	SNX24	124.632	0.582414	4.54321e-06	3.92901e-05
ENSG00000137714	FDX1	154.02	0.616632	4.60645e-06	3.981e-05
ENSG00000122042	UBL3	63.6989	0.80246	4.63094e-06	3.996e-05
ENSG00000197081	IGF2R	632.264	1.20011	4.63323e-06	3.996e-05
ENSG00000119661	DNAL1	44.7542	0.931424	4.69933e-06	4.05027e-05
ENSG00000082212	ME2	56.4079	0.916743	4.7532e-06	4.09116e-05
ENSG00000100316	RPL3	1799.41	0.436505	4.78024e-06	4.11166e-05
ENSG00000121864	ZNF639	68.6298	0.863959	4.8592e-06	4.1655e-05
ENSG00000230590	FTX	13.1369	2.23972	4.90807e-06	4.20173e-05
ENSG00000126067	PSMB2	384.419	0.565219	4.96117e-06	4.24433e-05
ENSG00000140688	C16orf58	147.47	0.605559	5.03046e-06	4.30072e-05
ENSG00000123131	PRDX4	448.301	0.383784	5.11098e-06	4.36366e-05
ENSG00000183291	2015-09-01	323.164	1.34224	5.11779e-06	4.36366e-05
ENSG00000130741	EIF2S3	286.536	0.696952	5.13285e-06	4.37357e-05
ENSG00000171621	SPSB1	24.2725	1.41179	5.42265e-06	4.61433e-05
ENSG00000108829	LRRC59	697.452	0.560867	5.46784e-06	4.64657e-05
ENSG00000123297	TSFM	115.555	0.91474	5.53315e-06	4.6958e-05
ENSG00000173726	TOMM20	612.655	0.566485	5.6552e-06	4.79619e-05
ENSG00000145384	FABP2	6.27267	3.37599	5.7424e-06	4.86365e-05
ENSG00000096070	BRPF3	32.351	1.23643	5.76255e-06	4.87748e-05
ENSG00000120725	SIL1	158.238	0.589106	5.77049e-06	4.88095e-05
ENSG00000088812	ATRN	215.571	0.960517	5.90464e-06	4.99111e-05
ENSG00000009307	CSDE1	2045.65	0.356475	5.9275e-06	5.0071e-05
ENSG00000106049	HIBADH	62.1371	3.5883	5.93649e-06	5.01137e-05
ENSG00000088899	LZTS3	144.634	0.729697	6.09456e-06	5.1414e-05
ENSG00000135521	LTV1	744.552	0.399428	6.12596e-06	5.16447e-05
ENSG00000187049	TMEM216	28.722	3.57103	6.13651e-06	5.16659e-05
ENSG00000162851	TFB2M	32.1766	1.38583	6.19529e-06	5.21256e-05
ENSG00000154222	CC2D1B	23.5711	1.92197	6.23113e-06	5.23925e-05
ENSG00000158796	DEDD	72.8735	0.85431	6.46746e-06	5.42006e-05
ENSG00000147642	SYBU	34.6744	1.07505	6.48272e-06	5.42928e-05
ENSG00000116251	RPL22	488.025	0.421569	6.49526e-06	5.43621e-05
ENSG00000167996	FTH1	2449.18	0.760512	6.56757e-06	5.4895e-05
ENSG00000182117	NOP10	500.871	0.694	6.59583e-06	5.50951e-05
ENSG00000186184	POLR1D	267.29	0.510776	6.61418e-06	5.52074e-05
ENSG00000112183	RBM24	35.4095	1.27828	6.79015e-06	5.65697e-05
ENSG00000168575	SLC20A2	114.366	1.03676	6.8225e-06	5.68021e-05
ENSG00000130024	PHF10	231.953	0.775127	6.94678e-06	5.76776e-05
ENSG00000198804	MT-CO1	13396.2	0.298603	6.95031e-06	5.76776e-05
ENSG00000197965	MPZL1	255.067	0.557189	7.02752e-06	5.82424e-05
ENSG00000100575	TIMM9	122.875	0.613181	7.10915e-06	5.88806e-05
ENSG00000186376	ZNF75D	31.5014	1.1297	7.36456e-06	6.08772e-05
ENSG00000109572	CLCN3	239.207	0.554442	7.45266e-06	6.15255e-05
ENSG00000136152	COG3	52.4766	0.900827	7.46314e-06	6.15721e-05
ENSG00000187994	RINL	33.7886	1.16049	7.56847e-06	6.24007e-05
ENSG00000173207	CKS1B	996.539	0.427619	7.59171e-06	6.25113e-05
ENSG00000162733	DDR2	88.6855	0.956317	7.61975e-06	6.27016e-05
ENSG00000090861	AARS	657.792	0.454572	7.63516e-06	6.27879e-05
ENSG00000164171	ITGA2	282.839	0.47758	7.6741e-06	6.30266e-05
ENSG00000146425	DYNLT1	203.03	0.576399	7.76508e-06	6.36917e-05
ENSG00000080822	CLDND1	45.4923	1.22775	7.8294e-06	6.41779e-05
ENSG00000126903	SLC10A3	58.5316	0.850485	8.04234e-06	6.57118e-05
ENSG00000149923	PPP4C	37.4395	3.31038	8.07333e-06	6.59227e-05
ENSG00000132964	CDK8	28.2868	1.55153	8.18076e-06	6.67144e-05
ENSG00000100558	PLEK2	8.42722	2.41365	8.31866e-06	6.77955e-05
ENSG00000061794	MRPS35	330.01	0.505064	8.34485e-06	6.79654e-05
ENSG00000104331	IMPAD1	443.564	0.603808	8.37971e-06	6.81621e-05
ENSG00000023902	PLEKHO1	130.315	0.567097	8.40654e-06	6.83367e-05
ENSG00000138095	LRPPRC	849.381	0.375128	8.988e-06	7.29236e-05
ENSG00000168288	MMADHC	237.234	0.723866	9.07131e-06	7.35527e-05
ENSG00000164022	AIMP1	716.444	0.371962	9.13711e-06	7.40391e-05
ENSG00000133398	MED10	123.027	0.687187	9.16622e-06	7.42277e-05
ENSG00000125945	ZNF436	8.66616	2.37863	9.21724e-06	7.4546e-05
ENSG00000177383	MAGEF1	233.883	0.662821	9.27713e-06	7.49827e-05
ENSG00000159658	EFCAB14	162.419	0.770064	9.29169e-06	7.50528e-05
ENSG00000081154	PCNP	186.415	0.555714	9.30507e-06	7.51132e-05
ENSG00000180198	RCC1	234.337	1.29768	9.69093e-06	7.79315e-05
ENSG00000125746	EML2	130.629	0.630786	9.87281e-06	7.9344e-05
ENSG00000122203	KIAA1191	186.782	0.573763	9.88507e-06	7.93924e-05
ENSG00000143924	EML4	2378.82	0.669282	9.94762e-06	7.97941e-05
ENSG00000114354	TFG	493.205	0.385712	1.00214e-05	8.03354e-05
ENSG00000132359	RAP1GAP2	70.2323	0.841329	1.02334e-05	8.188e-05
ENSG00000127990	SGCE	28.1386	1.70578	1.06986e-05	8.54948e-05
ENSG00000197860	SGTB	25.9306	1.24052	1.07429e-05	8.57951e-05
ENSG00000165672	PRDX3	282.939	0.79419	1.08416e-05	8.65287e-05
ENSG00000111275	ALDH2	362.739	0.704461	1.10186e-05	8.78314e-05
ENSG00000185808	PIGP	69.3288	0.981174	1.10543e-05	8.80606e-05
ENSG00000131469	RPL27	4976.39	0.254542	1.15629e-05	9.19402e-05
ENSG00000065485	PDIA5	232.867	0.769992	1.19032e-05	9.44688e-05
ENSG00000090020	SLC9A1	92.739	0.836311	1.20275e-05	9.53954e-05
ENSG00000120697	ALG5	471.386	0.390046	1.22036e-05	9.65523e-05
ENSG00000105372	RPS19	10246.9	0.251384	1.22037e-05	9.65523e-05
ENSG00000169599	NFU1	293.356	0.634957	1.2362e-05	9.77442e-05
ENSG00000160741	CRTC2	16.2835	5.52723	1.24257e-05	9.81869e-05
ENSG00000167862	ICT1	137.996	0.554128	1.26067e-05	9.94318e-05
ENSG00000176946	THAP4	193.61	0.487896	1.263e-05	9.9455e-05
ENSG00000174780	SRP72	1205.09	0.469844	1.26328e-05	9.9455e-05
ENSG00000124226	RNF114	330.906	0.437577	1.26331e-05	9.9455e-05
ENSG00000143771	CNIH4	413.67	0.57239	1.31372e-05	0.00010336
ENSG00000166794	PPIB	726.059	1.5563	1.32428e-05	0.000104127
ENSG00000182552	RWDD4	184.553	0.497756	1.32551e-05	0.000104151
ENSG00000101966	XIAP	253.626	0.45271	1.32623e-05	0.000104151
ENSG00000118762	PKD2	87.7604	0.829391	1.33072e-05	0.00010444
ENSG00000205981	DNAJC19	190.477	0.780376	1.33457e-05	0.000104677
ENSG00000165169	DYNLT3	34.8708	1.06049	1.34348e-05	0.000105311
ENSG00000111110	PPM1H	82.4822	1.13956	1.35407e-05	0.00010601
ENSG00000178951	ZBTB7A	1404.65	0.338384	1.36093e-05	0.000106482
ENSG00000074935	TUBE1	52.133	0.81877	1.36533e-05	0.00010676
ENSG00000247077	PGAM5	120.213	0.89495	1.3699e-05	0.000107052
ENSG00000154914	USP43	12.8682	2.17957	1.37632e-05	0.000107488
ENSG00000131115	ZNF227	18.4767	1.58185	1.37926e-05	0.000107652
ENSG00000179195	ZNF664	247.81	0.590032	1.39084e-05	0.000108489
ENSG00000172292	CERS6	316.265	0.674124	1.43703e-05	0.000111886
ENSG00000145740	SLC30A5	88.8319	0.796276	1.44976e-05	0.000112739
ENSG00000130147	SH3BP4	210.254	0.851269	1.45352e-05	0.000112963
ENSG00000078808	SDF4	1271.19	0.356201	1.46124e-05	0.000113493
ENSG00000204560	DHX16	109.616	0.920113	1.47563e-05	0.000114472
ENSG00000147614	ATP6V0D2	4.20387	4.52031	1.48926e-05	0.000115389
ENSG00000140987	ZSCAN32	34.2477	1.11539	1.50739e-05	0.000116651
ENSG00000173915	USMG5	436.859	0.703412	1.5207e-05	0.000117538
ENSG00000143933	CALM2	1364.36	0.630573	1.54104e-05	0.000118813
ENSG00000114391	RPL24	1562.86	0.513599	1.54186e-05	0.000118813
ENSG00000143294	PRCC	52.6211	0.998186	1.5453e-05	0.000119006
ENSG00000106537	TSPAN13	41.5063	1.09953	1.54851e-05	0.000119181
ENSG00000025708	TYMP	25.5556	1.19318	1.58504e-05	0.000121625
ENSG00000153885	KCTD15	35.5578	1.0648	1.5951e-05	0.000122323
ENSG00000132475	H3F3B	3107.92	0.280225	1.60486e-05	0.000122924
ENSG00000136104	RNASEH2B	92.9908	0.770789	1.60874e-05	0.000123146
ENSG00000147799	ARHGAP39	10.533	1.78562	1.6115e-05	0.000123284
ENSG00000072778	ACADVL	437.946	0.396704	1.61813e-05	0.000123716
ENSG00000205250	E2F4	149.696	0.852811	1.64636e-05	0.000125649
ENSG00000186395	KRT10	173.455	0.571741	1.64893e-05	0.00012577
ENSG00000132463	GRSF1	395.726	0.6671	1.68499e-05	0.000128443
ENSG00000105193	RPS16	5451.87	0.261897	1.69391e-05	0.000129045
ENSG00000121578	B4GALT4	75.4424	1.23007	1.70672e-05	0.000129836
ENSG00000136240	KDELR2	1298.31	0.4472	1.73658e-05	0.000131822
ENSG00000140157	NIPA2	305.923	0.446087	1.73779e-05	0.000131836
ENSG00000175215	CTDSP2	177.586	0.950567	1.80884e-05	0.000136684
ENSG00000080031	PTPRH	38.5775	0.975762	1.80921e-05	0.000136684
ENSG00000067560	RHOA	1166.24	0.442276	1.85168e-05	0.000139644
ENSG00000126012	KDM5C	192.969	0.7175	1.86573e-05	0.000140537
ENSG00000130340	SNX9	49.6492	0.949324	1.88297e-05	0.000141584
ENSG00000226479	TMEM185B	90.5185	0.821735	1.88419e-05	0.000141592
ENSG00000107816	LZTS2	88.7096	1.05854	1.90206e-05	0.000142766
ENSG00000251022	THAP9-AS1	35.4213	1.0519	1.9625e-05	0.000147043
ENSG00000139620	KANSL2	47.0015	1.16433	1.98671e-05	0.00014877
ENSG00000219481	NBPF1	150.916	0.727732	1.99788e-05	0.000149518
ENSG00000177683	THAP5	76.0293	0.737344	2.03041e-05	0.000151685
ENSG00000155096	AZIN1	146.654	0.694447	2.06008e-05	0.000153774
ENSG00000119318	RAD23B	606.842	0.40601	2.06079e-05	0.000153774
ENSG00000083799	CYLD	47.3298	0.833166	2.07825e-05	0.000154895
ENSG00000005238	FAM214B	13.6317	1.75904	2.10513e-05	0.000156716
ENSG00000116675	DNAJC6	16.8812	1.77332	2.10937e-05	0.000156883
ENSG00000260708	CTA-29F11.1	28.5476	1.18	2.10985e-05	0.000156883
ENSG00000127463	EMC1	188.748	0.494221	2.12182e-05	0.000157681
ENSG00000186340	THBS2	35.4463	0.981172	2.13456e-05	0.000158535
ENSG00000248323	LUCAT1	8.10441	2.41328	2.15615e-05	0.000159859
ENSG00000168994	PXDC1	11.7143	2.20283	2.18316e-05	0.000161674
ENSG00000197063	MAFG	437.265	0.520332	2.19755e-05	0.000162645
ENSG00000185269	NOTUM	286.189	1.74546	2.20088e-05	0.000162796
ENSG00000168159	RNF187	668.151	0.421148	2.21111e-05	0.000163457
ENSG00000138138	ATAD1	224.079	0.688604	2.22326e-05	0.000164261
ENSG00000174109	C16orf91	43.5615	1.226	2.22691e-05	0.000164435
ENSG00000115364	MRPL19	236.036	0.626142	2.22882e-05	0.00016448
ENSG00000269893	SNHG8	805.974	0.385343	2.29919e-05	0.000169281
ENSG00000168286	THAP11	106.62	0.716045	2.35316e-05	0.000173154
ENSG00000155561	NUP205	71.3039	1.16156	2.35687e-05	0.000173327
ENSG00000113448	PDE4D	34.9506	0.93772	2.37462e-05	0.000174532
ENSG00000127922	SHFM1	536.41	0.774142	2.37942e-05	0.000174784
ENSG00000167863	ATP5H	584.924	0.669825	2.40897e-05	0.000176694
ENSG00000112715	VEGFA	164.663	0.812488	2.43671e-05	0.000178477
ENSG00000104205	SGK3	86.6815	0.706101	2.4439e-05	0.000178901
ENSG00000136436	CALCOCO2	296.858	0.450819	2.46306e-05	0.0001802
ENSG00000151690	MFSD6	82.5315	0.684072	2.50205e-05	0.000182842
ENSG00000116791	CRYZ	304.051	0.675438	2.52339e-05	0.00018419
ENSG00000134780	DAGLA	59.3108	1.06583	2.55383e-05	0.000186199
ENSG00000134717	BTF3L4	132.377	0.757623	2.5712e-05	0.000187144
ENSG00000143162	CREG1	55.0593	0.983911	2.59964e-05	0.000188997
ENSG00000142661	MYOM3	43.77	1.45535	2.61542e-05	0.000190036
ENSG00000034713	GABARAPL2	170.85	0.598785	2.62429e-05	0.000190572
ENSG00000129055	ANAPC13	172.388	0.71331	2.62878e-05	0.000190789
ENSG00000107833	NPM3	656.374	0.4359	2.63765e-05	0.000191169
ENSG00000179104	TMTC2	10.6459	1.76289	2.64997e-05	0.000191889
ENSG00000133316	WDR74	121.129	0.647402	2.68585e-05	0.000194266
ENSG00000147457	CHMP7	46.017	1.02082	2.69456e-05	0.000194786
ENSG00000100823	APEX1	323.289	1.59452	2.73835e-05	0.000197727
ENSG00000140395	WDR61	131.089	0.669725	2.83474e-05	0.000204107
ENSG00000136938	ANP32B	1756.5	0.293412	2.84705e-05	0.000204878
ENSG00000103222	ABCC1	83.5159	2.01889	2.87368e-05	0.000206678
ENSG00000116717	GADD45A	178.272	0.556237	2.87893e-05	0.000206938
ENSG00000111666	CHPT1	585.085	0.608643	2.92482e-05	0.000209763
ENSG00000120158	RCL1	124.534	0.757974	2.94891e-05	0.000211372
ENSG00000145555	MYO10	339.432	0.396995	2.98926e-05	0.000214023
ENSG00000163577	EIF5A2	36.9839	1.01915	3.03756e-05	0.000216993
ENSG00000071626	DAZAP1	1240.49	0.39832	3.07635e-05	0.000219517
ENSG00000112306	RPS12	17569	0.366798	3.0832e-05	0.000219883
ENSG00000071082	RPL31	6309.09	0.365924	3.10725e-05	0.000221227
ENSG00000126790	L3HYPDH	33.6023	1.28934	3.11013e-05	0.000221308
ENSG00000135406	PRPH	3.04269	4.6309	3.15713e-05	0.000224527
ENSG00000131788	PIAS3	21.3915	1.2333	3.22126e-05	0.000228832
ENSG00000089022	MAPKAPK5	163.294	0.73937	3.23965e-05	0.000229753
ENSG00000134070	IRAK2	22.9912	1.40334	3.24373e-05	0.000229915
ENSG00000176105	YES1	153.804	0.655575	3.27113e-05	0.000231653
ENSG00000198015	MRPL42	194	0.574912	3.28188e-05	0.000232231
ENSG00000108278	ZNHIT3	162.643	0.644785	3.31903e-05	0.000234469
ENSG00000101442	ACTR5	66.9246	0.903622	3.33507e-05	0.000235471
ENSG00000176907	C8orf4	21.372	1.1634	3.34384e-05	0.000235829
ENSG00000167986	DDB1	778.574	0.467748	3.34751e-05	0.000235957
ENSG00000078237	C12orf5	38.4133	1.30728	3.38529e-05	0.000238356
ENSG00000115084	SLC35F5	143.697	0.637716	3.39545e-05	0.000238889
ENSG00000106636	YKT6	538.692	0.399616	3.41864e-05	0.000240203
ENSG00000138777	PPA2	97.4711	0.698802	3.42833e-05	0.000240588
ENSG00000106052	TAX1BP1	1182.05	0.495992	3.45409e-05	0.000241995
ENSG00000091140	DLD	237.13	0.465827	3.4636e-05	0.000242529
ENSG00000246922	UBAP1L	8.16327	2.23564	3.46992e-05	0.000242837
ENSG00000161542	PRPSAP1	322.439	0.406197	3.47802e-05	0.000243137
ENSG00000100221	JOSD1	128.788	0.531065	3.48645e-05	0.000243592
ENSG00000244405	ETV5	281.483	0.439366	3.4941e-05	0.000243799
ENSG00000115677	HDLBP	1642.03	0.345053	3.49531e-05	0.000243799
ENSG00000254858	MPV17L2	55.6155	0.76715	3.49706e-05	0.000243799
ENSG00000136758	YME1L1	273.838	0.47433	3.51645e-05	0.000245016
ENSG00000258472	RP11-192H23.4	63.7869	2.94909	3.5645e-05	0.000248092
ENSG00000126254	RBM42	158.57	0.517198	3.63404e-05	0.00025238
ENSG00000157191	NECAP2	70.9069	0.922078	3.73422e-05	0.000259055
ENSG00000261770	CTC-459F4.1	12.433	1.76028	3.76609e-05	0.000260982
ENSG00000137776	SLTM	1069.85	0.416114	3.79897e-05	0.000263117
ENSG00000130255	RPL36	3259.3	0.272081	3.84377e-05	0.000266075
ENSG00000153339	TRAPPC8	66.69	1.03052	3.90261e-05	0.000269708
ENSG00000160062	ZBTB8A	47.6013	0.96722	3.92726e-05	0.000271118
ENSG00000186063	AIDA	21.0871	1.59105	3.93659e-05	0.000271614
ENSG00000213639	PPP1CB	274.193	0.409619	4.15412e-05	0.000285694
ENSG00000164828	SUN1	226.96	0.630614	4.23268e-05	0.000290469
ENSG00000183486	MX2	127.116	0.541781	4.24456e-05	0.000291128
ENSG00000111678	C12orf57	145.117	0.539945	4.2827e-05	0.000293544
ENSG00000100934	SEC23A	275.519	0.62907	4.41878e-05	0.000301857
ENSG00000161714	PLCD3	87.9763	0.625186	4.41996e-05	0.000301857
ENSG00000115540	MOB4	275.174	0.466684	4.49569e-05	0.000306535
ENSG00000108666	C17orf75	55.9706	0.730238	4.50422e-05	0.000306953
ENSG00000198517	MAFK	275.08	0.487842	4.62391e-05	0.000314772
ENSG00000177542	SLC25A22	44.1325	0.879105	4.69993e-05	0.000319264
ENSG00000154553	PDLIM3	10.3768	1.65536	4.73426e-05	0.000321425
ENSG00000116815	CD58	50.3853	0.821733	4.76141e-05	0.000322924
ENSG00000050344	NFE2L3	57.8182	0.841682	4.87839e-05	0.000329978
ENSG00000205808	PPAPDC2	82.5959	0.98553	4.90393e-05	0.000331303
ENSG00000178202	KDELC2	76.1913	1.13268	4.90578e-05	0.000331303
ENSG00000182319	SGK223	128.933	0.690069	5.02164e-05	0.000338588
ENSG00000106355	LSM5	359.595	0.512572	5.0355e-05	0.000339343
ENSG00000100462	PRMT5	244.152	0.46759	5.04783e-05	0.000339814
ENSG00000174928	C3orf33	74.8965	0.642509	5.05062e-05	0.000339822
ENSG00000111144	LTA4H	169.915	0.614901	5.07446e-05	0.000341246
ENSG00000159399	HK2	239.986	0.78308	5.13168e-05	0.00034473
ENSG00000081721	DUSP12	74.6336	0.671095	5.20862e-05	0.000349714
ENSG00000181830	SLC35C1	109.088	0.586497	5.27599e-05	0.000353864
ENSG00000198900	TOP1	3404.23	0.474537	5.32305e-05	0.00035627
ENSG00000111726	CMAS	72.685	0.785386	5.36652e-05	0.00035899
ENSG00000198755	RPL10A	4936.4	0.447217	5.50857e-05	0.000367912
ENSG00000046604	DSG2	333.577	0.466749	5.61531e-05	0.000374648
ENSG00000188171	ZNF626	36.4253	1.01854	5.72005e-05	0.000381237
ENSG00000172757	CFL1	2035.78	0.44869	5.86215e-05	0.000389891
ENSG00000164209	SLC25A46	78.8763	0.673059	5.89338e-05	0.000391559
ENSG00000141570	CBX8	49.1915	1.04942	5.92604e-05	0.000393524
ENSG00000117586	TNFSF4	4.90029	3.02621	5.9457e-05	0.000394623
ENSG00000146233	CYP39A1	11.9877	1.78559	5.97088e-05	0.000396088
ENSG00000084676	NCOA1	110.401	0.542939	5.97538e-05	0.00039618
ENSG00000106153	CHCHD2	9728	0.37202	5.98894e-05	0.000396872
ENSG00000131323	TRAF3	57.3899	0.739419	6.07105e-05	0.000401643
ENSG00000164086	DUSP7	22.8069	1.40182	6.23911e-05	0.000412163
ENSG00000101132	PFDN4	734.102	0.376139	6.28163e-05	0.000414113
ENSG00000204147	ASAH2B	13.6464	1.62951	6.34223e-05	0.000417892
ENSG00000130699	TAF4	57.2706	1.18233	6.37058e-05	0.000419108
ENSG00000063169	GLTSCR1	15.6588	1.97878	6.42471e-05	0.000422451
ENSG00000103591	AAGAB	184.324	0.669565	6.47115e-05	0.000425066
ENSG00000112096	SOD2	298.546	0.508011	6.48895e-05	0.000426015
ENSG00000165533	TTC8	35.9776	1.02621	6.50196e-05	0.000426594
ENSG00000124143	ARHGAP40	33.8793	1.06402	6.50447e-05	0.000426594
ENSG00000103978	TMEM87A	525.004	0.447091	6.51326e-05	0.00042695
ENSG00000088986	DYNLL1	766.068	0.417746	6.53781e-05	0.000428339
ENSG00000167552	TUBA1A	11.0899	1.83142	6.57186e-05	0.000430349
ENSG00000162923	WDR26	82.8686	0.867977	6.59108e-05	0.000431386
ENSG00000116266	STXBP3	20.898	1.30021	6.61451e-05	0.000432474
ENSG00000108587	GOSR1	277.506	0.402556	6.66538e-05	0.000435129
ENSG00000117410	ATP6V0B	730.141	0.374981	6.68202e-05	0.000435781
ENSG00000196365	LONP1	410.71	0.518636	6.6822e-05	0.000435781
ENSG00000165195	PIGA	18.0911	1.45892	6.74529e-05	0.00043967
ENSG00000205670	SMIM11	110	0.873115	6.7575e-05	0.00044024
ENSG00000123901	GPR83	3.387	4.19957	6.7711e-05	0.000440901
ENSG00000108439	PNPO	106.885	0.782025	6.82237e-05	0.000444012
ENSG00000145337	PYURF	100.802	0.669373	6.92065e-05	0.000449489
ENSG00000166595	FAM96B	368.583	0.428434	6.96582e-05	0.000451731
ENSG00000137285	TUBB2B	32.1904	1.19285	7.03603e-05	0.000455588
ENSG00000075239	ACAT1	136.825	1.28599	7.04255e-05	0.000455779
ENSG00000064726	BTBD1	31.2466	1.14364	7.07396e-05	0.000457579
ENSG00000132824	SERINC3	567.027	0.447478	7.26184e-05	0.000469255
ENSG00000167005	NUDT21	243.901	0.810723	7.27808e-05	0.000469828
ENSG00000185238	PRMT3	25.0335	1.22514	7.39652e-05	0.000477063
ENSG00000173334	TRIB1	151.239	0.525247	7.40511e-05	0.000477301
ENSG00000147044	CASK	87.8262	0.666159	7.42938e-05	0.000478624
ENSG00000168028	RPSA	941.211	0.340137	7.46667e-05	0.000480782
ENSG00000149260	CAPN5	12.762	1.64311	7.47223e-05	0.000480897
ENSG00000119523	ALG2	286.359	0.40242	7.67905e-05	0.000492962
ENSG00000175582	RAB6A	357.216	0.410477	7.71282e-05	0.00049463
ENSG00000205336	GPR56	150.945	0.642164	7.83358e-05	0.000501869
ENSG00000131652	THOC6	5.52758	3.26894	7.85494e-05	0.000502985
ENSG00000112110	MRPL18	329.304	0.448491	7.8934e-05	0.00050494
ENSG00000198832	SELM	43.1326	0.820802	7.94979e-05	0.000508292
ENSG00000143179	UCK2	151.966	0.569912	8.1219e-05	0.000518515
ENSG00000172339	ALG14	71.3194	0.732779	8.18115e-05	0.000522035
ENSG00000137955	RABGGTB	203.595	2.02158	8.44565e-05	0.000536492
ENSG00000152315	KCNK13	19.185	1.41055	8.48717e-05	0.000538592
ENSG00000179598	PLD6	114.906	0.580409	8.49274e-05	0.000538678
ENSG00000128050	PAICS	540.13	0.516701	8.56063e-05	0.000542111
ENSG00000205339	IPO7	711.657	0.354659	8.56391e-05	0.000542111
ENSG00000109270	LAMTOR3	40.4689	0.982762	8.65258e-05	0.000547452
ENSG00000156711	MAPK13	300.366	0.499675	8.70526e-05	0.000550238
ENSG00000170425	ADORA2B	39.4773	0.806194	8.74896e-05	0.000552452
ENSG00000118600	TMEM5	119.377	0.671969	8.77348e-05	0.000553725
ENSG00000153936	HS2ST1	430.114	0.438135	8.91073e-05	0.000561552
ENSG00000166233	ARIH1	130.323	0.650437	8.91905e-05	0.000561799
ENSG00000104825	NFKBIB	152.543	0.537031	8.9367e-05	0.000562354
ENSG00000183726	TMEM50A	210.291	1.15489	9.21464e-05	0.000578985
ENSG00000235884	LINC00941	26.0508	1.26029	9.23014e-05	0.000579673
ENSG00000110700	RPS13	2842.07	0.353747	9.4679e-05	0.000594018
ENSG00000114859	CLCN2	25.1165	1.61575	9.7436e-05	0.000610714
ENSG00000145425	RPS3A	2103.54	0.306513	9.83637e-05	0.000615922
ENSG00000125772	GPCPD1	159.749	0.510275	9.99724e-05	0.000625687
ENSG00000146281	PM20D2	55.9551	0.784485	0.00010233	0.000639185
ENSG00000115317	HTRA2	118.216	0.664118	0.000102934	0.000642144
ENSG00000116030	SUMO1	139.031	0.76145	0.000102955	0.000642144
ENSG00000147654	EBAG9	208.435	0.473844	0.000103088	0.000642466
ENSG00000155130	MARCKS	572.317	0.338699	0.00010436	0.000649632
ENSG00000116918	TSNAX	160.122	0.492961	0.000105684	0.000657556
ENSG00000065809	FAM107B	313.001	0.502837	0.000105816	0.000658053
ENSG00000144224	UBXN4	1441.13	0.428939	0.000105891	0.000658197
ENSG00000132664	POLR3F	53.2993	0.702356	0.000106202	0.000659811
ENSG00000108219	TSPAN14	268.566	0.40925	0.000108085	0.000669221
ENSG00000157693	C9orf91	60.7559	0.651264	0.000109289	0.000676018
ENSG00000108518	PFN1	795.147	1.44375	0.000112492	0.000694147
ENSG00000166181	API5	121.763	0.587134	0.000113247	0.000697455
ENSG00000166197	NOLC1	511.424	0.376372	0.000113313	0.000697522
ENSG00000143374	TARS2	85.1969	0.576677	0.000113756	0.000699908
ENSG00000173418	NAA20	289.065	0.50544	0.000114056	0.000701414
ENSG00000131759	RARA	34.8778	0.999644	0.000114226	0.000702121
ENSG00000114473	IQCG	11.8853	1.63099	0.00011695	0.000716792
ENSG00000061676	NCKAP1	207.306	0.64412	0.000117662	0.000720463
ENSG00000047315	POLR2B	313.364	0.635931	0.000118755	0.000726756
ENSG00000131467	PSME3	746.407	0.440323	0.000120393	0.000735767
ENSG00000099968	BCL2L13	71.3332	0.637691	0.000120882	0.00073805
ENSG00000175182	FAM131A	27.3032	1.26693	0.000121508	0.000741514
ENSG00000100612	DHRS7	121.042	0.934598	0.000121663	0.000741869
ENSG00000110696	C11orf58	384.718	0.387512	0.000121683	0.000741869
ENSG00000105254	TBCB	893.759	0.36727	0.000121761	0.00074199
ENSG00000023191	RNH1	282.463	0.455389	0.000122825	0.000747531
ENSG00000106615	RHEB	88.8189	0.741493	0.000122905	0.000747531
ENSG00000129657	SEC14L1	210.163	0.741273	0.0001235	0.000750434
ENSG00000124356	STAMBP	232.795	0.527678	0.000124586	0.000756667
ENSG00000106638	TBL2	169.412	0.43623	0.000124684	0.000756905
ENSG00000075426	FOSL2	35.9323	0.989854	0.000125822	0.000763084
ENSG00000108244	KRT23	155.403	0.597483	0.000125915	0.000763285
ENSG00000163170	BOLA3	425.104	1.14893	0.000126436	0.000766077
ENSG00000197265	GTF2E2	192.171	0.43307	0.000126676	0.000766802
ENSG00000129187	DCTD	149.083	0.531828	0.000127332	0.000770042
ENSG00000170027	YWHAG	336.357	0.436158	0.0001275	0.000770693
ENSG00000142186	SCYL1	344.292	0.409969	0.000130146	0.00078594
ENSG00000197982	C1orf122	162.646	0.528579	0.000130313	0.000786573
ENSG00000175376	EIF1AD	48.8935	0.940069	0.000130495	0.000787298
ENSG00000066926	FECH	47.295	0.837397	0.000130662	0.000787932
ENSG00000166484	MAPK7	22.9411	1.44955	0.000132362	0.000797428
ENSG00000141076	CIRH1A	531.253	0.430716	0.000132714	0.000798793
ENSG00000134452	FBXO18	100.362	0.730243	0.000134211	0.00080666
ENSG00000144468	RHBDD1	53.6243	0.787491	0.000134713	0.000809296
ENSG00000162813	BPNT1	60.7615	0.788758	0.000134936	0.000810253
ENSG00000010017	RANBP9	47.4336	1.1768	0.000135183	0.000811161
ENSG00000035681	NSMAF	69.8061	0.926744	0.000135244	0.000811161
ENSG00000082996	RNF13	97.2367	0.556513	0.000135688	0.000813236
ENSG00000146592	CREB5	4.424	2.93064	0.000136393	0.000815921
ENSG00000099624	ATP5D	165.337	0.572793	0.000137916	0.000823612
ENSG00000165527	ARF6	48.3247	0.937783	0.000137937	0.000823612
ENSG00000215712	TMEM242	47.3947	0.997875	0.000138234	0.000824996
ENSG00000214087	ARL16	31.3203	1.0541	0.000139427	0.00083151
ENSG00000058063	ATP11B	69.9146	0.770216	0.000141312	0.000842184
ENSG00000122882	ECD	145.731	0.480565	0.000141506	0.000842942
ENSG00000154719	MRPL39	92.9881	1.62033	0.000141615	0.000843199
ENSG00000243147	MRPL33	332.786	1.07896	0.000141955	0.000844519
ENSG00000198369	SPRED2	62.4245	0.999355	0.000142138	0.000845124
ENSG00000110048	OSBP	120.417	0.545132	0.000143264	0.000850232
ENSG00000156958	GALK2	46.0657	0.77097	0.000143797	0.000853002
ENSG00000151914	DST	223.263	0.603584	0.000146869	0.000870815
ENSG00000114120	SLC25A36	262.272	0.454995	0.000148328	0.000878237
ENSG00000185022	MAFF	48.3313	0.875114	0.000149079	0.000881863
ENSG00000139726	DENR	487.692	0.314188	0.00014947	0.000883358
ENSG00000073008	PVR	517.681	0.378754	0.000150491	0.000888978
ENSG00000153250	RBMS1	437.659	0.357571	0.000152745	0.000901873
ENSG00000169062	UPF3A	308.593	0.473409	0.00015349	0.000905856
ENSG00000104312	RIPK2	62.3232	0.667196	0.000155506	0.000916903
ENSG00000115844	DLX2	120.015	0.617133	0.000156873	0.000923676
ENSG00000125868	DSTN	1061.44	0.347729	0.000157277	0.000925628
ENSG00000021488	SLC7A9	80.7089	0.656818	0.000158637	0.000932772
ENSG00000153187	HNRNPU	1809.13	0.535788	0.000159375	0.000935811
ENSG00000051382	PIK3CB	88.0604	0.590829	0.000160519	0.000942094
ENSG00000119878	CRIPT	79.0642	0.671821	0.000161588	0.000947936
ENSG00000147010	SH3KBP1	341.87	0.408145	0.000166589	0.000974128
ENSG00000142002	DPP9	371.153	0.331786	0.000168284	0.000982933
ENSG00000123728	RAP2C	57.6517	0.689824	0.000170837	0.000996679
ENSG00000144566	RAB5A	149.227	0.513561	0.000171145	0.00099802
ENSG00000260032	LINC00657	880.387	0.350252	0.000173944	0.00101341
ENSG00000140612	SEC11A	1625.73	0.447285	0.000175246	0.00102053
ENSG00000172809	RPL38	4016.49	0.344051	0.000177259	0.00103084
ENSG00000197136	PCNXL3	24.8553	1.31658	0.000177574	0.0010322
ENSG00000132128	LRRC41	190.302	1.20407	0.00017906	0.00103941
ENSG00000126458	RRAS	22.3346	1.13249	0.00018002	0.00104451
ENSG00000163904	SENP2	119.568	0.537663	0.000181041	0.00104964
ENSG00000137364	TPMT	85.5532	0.707545	0.000182335	0.00105649
ENSG00000122406	RPL5	5546.82	0.327825	0.000183614	0.00106294
ENSG00000197343	ZNF655	147.537	0.499899	0.000184273	0.00106578
ENSG00000107372	ZFAND5	167.209	0.482454	0.000184417	0.00106599
ENSG00000154727	GABPA	19.943	1.23037	0.000184735	0.001067
ENSG00000145623	OSMR	120.185	0.856819	0.000186264	0.00107486
ENSG00000176142	TMEM39A	161.157	0.467046	0.000187216	0.00107889
ENSG00000133703	KRAS	203.318	0.413237	0.000189999	0.00109295
ENSG00000137133	HINT2	200.415	0.445893	0.000190803	0.00109594
ENSG00000166454	ATMIN	213.404	0.427106	0.000190864	0.00109594
ENSG00000255112	CHMP1B	44.2618	0.828376	0.000191697	0.00110023
ENSG00000154640	BTG3	47.6673	0.754586	0.000193427	0.00110916
ENSG00000072736	NFATC3	464.727	0.524374	0.000194854	0.00111583
ENSG00000140367	UBE2Q2	89.7569	0.606086	0.000196137	0.00112267
ENSG00000143515	ATP8B2	71.736	0.960361	0.000200768	0.00114609
ENSG00000163320	CGGBP1	91.7966	0.610876	0.000202552	0.00115527
ENSG00000112234	FBXL4	36.291	0.92463	0.000202909	0.00115624
ENSG00000168268	NT5DC2	300.812	0.495532	0.000203387	0.00115844
ENSG00000089063	TMEM230	293.663	1.13435	0.000205103	0.00116717
ENSG00000198169	ZNF251	27.3498	1.19193	0.000205226	0.00116735
ENSG00000100938	GMPR2	174.145	0.464356	0.000206317	0.00117303
ENSG00000077721	UBE2A	172.558	0.53807	0.000207438	0.00117835
ENSG00000135185	TMEM243	26.9773	1.25211	0.000209896	0.00119178
ENSG00000118200	CAMSAP2	195.984	0.448408	0.000212323	0.00120446
ENSG00000169105	CHST14	75.2336	1.02134	0.000212413	0.00120446
ENSG00000107185	RGP1	188.985	1.16017	0.000216112	0.00122326
ENSG00000159556	ISL2	25.4808	1.3296	0.000216537	0.00122457
ENSG00000166411	IDH3A	187.949	0.404023	0.000217468	0.00122875
ENSG00000115233	PSMD14	351.784	0.441605	0.000217569	0.00122877
ENSG00000205581	HMGN1	497.258	0.575152	0.000217767	0.00122935
ENSG00000131437	KIF3A	140.742	0.478357	0.000217888	0.00122949
ENSG00000140988	RPS2	5520.14	0.271571	0.000221018	0.00124584
ENSG00000174748	RPL15	2750.27	0.272569	0.000224909	0.00126462
ENSG00000128016	ZFP36	6.59267	3.21204	0.000226137	0.00127096
ENSG00000111358	GTF2H3	126.69	0.648121	0.000228394	0.00128248
ENSG00000105671	DDX49	120.517	0.562958	0.000228399	0.00128248
ENSG00000008405	CRY1	75.3078	0.583833	0.000228488	0.00128248
ENSG00000072803	FBXW11	82.4277	0.602604	0.000229389	0.00128538
ENSG00000198355	PIM3	607.569	0.339028	0.000229409	0.00128538
ENSG00000032389	TSSC1	138.394	0.660945	0.000230251	0.00128953
ENSG00000135049	AGTPBP1	60.9482	0.735951	0.000230362	0.00128958
ENSG00000038274	MAT2B	57.2391	0.689252	0.000234515	0.00130995
ENSG00000196704	AMZ2	110.957	0.580174	0.000235508	0.00131492
ENSG00000233016	SNHG7	416.389	0.715487	0.000235762	0.00131564
ENSG00000166886	NAB2	57.6075	0.664761	0.000235844	0.00131564
ENSG00000109911	ELP4	36.8777	1.06882	0.000238449	0.00132843
ENSG00000169612	FAM103A1	32.3769	1.15887	0.000240699	0.00133979
ENSG00000173011	TADA2B	51.2096	0.828441	0.000241424	0.00134265
ENSG00000145088	EAF2	6.28325	2.58486	0.000242605	0.00134804
ENSG00000165675	ENOX2	93.3708	0.557489	0.000243241	0.00135099
ENSG00000140307	GTF2A2	195.561	0.477165	0.000243939	0.00135427
ENSG00000072401	UBE2D1	33.1552	0.976942	0.000245184	0.00135999
ENSG00000183576	SETD3	167.901	0.509049	0.0002457	0.00136227
ENSG00000186222	BLOC1S4	118.875	0.527557	0.000246425	0.00136462
ENSG00000177600	RPLP2	3716.51	0.259409	0.000246492	0.00136462
ENSG00000102096	PIM2	103.207	0.648529	0.000246548	0.00136462
ENSG00000166046	TCP11L2	28.5934	0.98355	0.000246662	0.00136462
ENSG00000236404	RP11-125B21.2	6.73174	2.04364	0.000247867	0.0013707
ENSG00000112308	C6orf62	241.525	0.374557	0.000249976	0.00138072
ENSG00000136560	TANK	63.6786	0.812754	0.000250113	0.00138072
ENSG00000112977	DAP	162.234	0.438895	0.000254075	0.00140016
ENSG00000133422	MORC2	112.185	0.669867	0.000254831	0.00140312
ENSG00000151414	NEK7	22.4581	1.13285	0.00025635	0.00141087
ENSG00000104472	CHRAC1	449.521	0.54533	0.000259018	0.00142432
ENSG00000198933	TBKBP1	4.89052	2.41381	0.00025975	0.00142773
ENSG00000170113	NIPA1	71.9818	0.70723	0.000262585	0.00144206
ENSG00000112237	CCNC	406.172	0.338738	0.000264932	0.0014537
ENSG00000120910	PPP3CC	19.3507	1.17906	0.000265405	0.00145567
ENSG00000139433	GLTP	88.0753	0.604788	0.000267449	0.00146562
ENSG00000142676	RPL11	4701.63	0.208442	0.000268084	0.00146783
ENSG00000136068	FLNB	466.969	0.484407	0.000268721	0.00147069
ENSG00000166908	PIP4K2C	166.873	0.670146	0.000271416	0.00148416
ENSG00000109775	UFSP2	117.424	0.663635	0.000271737	0.00148468
ENSG00000165283	STOML2	725.268	0.318579	0.000271862	0.00148468
ENSG00000103495	MAZ	140.585	0.541902	0.000273465	0.00149216
ENSG00000269996	RP11-343N15.5	70.9272	0.75218	0.000275312	0.00150031
ENSG00000156599	ZDHHC5	133.539	0.770961	0.000276756	0.00150625
ENSG00000103005	USB1	165.444	0.415228	0.000276971	0.00150677
ENSG00000140678	ITGAX	2.11508	4.08956	0.000281549	0.00152906
ENSG00000149196	C11orf73	129.315	0.676362	0.00028264	0.00153368
ENSG00000198924	DCLRE1A	13.2525	1.49139	0.000285213	0.00154567
ENSG00000177058	SLC38A9	36.2735	0.819794	0.000285688	0.00154758
ENSG00000214226	C17orf67	9.33619	1.68663	0.000296278	0.00160018
ENSG00000142459	EVI5L	86.6139	0.607406	0.000298648	0.0016123
ENSG00000139505	MTMR6	62.9207	0.641029	0.000299939	0.00161858
ENSG00000086475	SEPHS1	276.922	0.390477	0.000306096	0.00164831
ENSG00000107864	CPEB3	24.2727	1.13301	0.000306749	0.00165113
ENSG00000147905	ZCCHC7	80.6206	0.567321	0.000307133	0.00165231
ENSG00000204267	TAP2	347.148	0.497617	0.000312248	0.00167789
ENSG00000167842	MIS12	83.4102	0.667523	0.000313402	0.00168338
ENSG00000047849	MAP4	600.324	0.319019	0.000314796	0.00168944
ENSG00000132406	TMEM128	43.608	1.82439	0.000317364	0.00170179
ENSG00000143401	ANP32E	317.153	0.3548	0.000318476	0.00170685
ENSG00000090060	PAPOLA	581.386	0.316908	0.000318577	0.00170685
ENSG00000101444	AHCY	775.388	0.608207	0.000319315	0.00171009
ENSG00000063241	ISOC2	40.3859	0.96125	0.000321187	0.00171795
ENSG00000075188	NUP37	75.8833	1.48467	0.000324033	0.00173099
ENSG00000270109	RP11-393M11.2	9.73826	1.69134	0.000324227	0.0017313
ENSG00000121039	RDH10	87.7123	0.706101	0.000329658	0.00175808
ENSG00000173744	AGFG1	445.232	0.449478	0.000332227	0.00177104
ENSG00000164597	COG5	265.742	3.40448	0.000333106	0.00177424
ENSG00000184779	RPS17	87.4777	5.83408	0.000335618	0.00178538
ENSG00000113328	CCNG1	181.281	0.46738	0.000339852	0.0018064
ENSG00000123575	FAM199X	65.6776	0.737843	0.00034277	0.00182038
ENSG00000173530	TNFRSF10D	175.039	0.518564	0.000343308	0.00182248
ENSG00000163634	THOC7	222.26	0.460689	0.000345477	0.00183323
ENSG00000163249	CCNYL1	192.266	0.417883	0.000353905	0.00187405
ENSG00000107443	CCNJ	59.9145	0.61446	0.000354689	0.00187742
ENSG00000143418	CERS2	446.009	1.40711	0.000358768	0.00189743
ENSG00000139289	PHLDA1	633.656	0.278307	0.00036262	0.00191542
ENSG00000132541	HRSP12	52.4767	0.973665	0.000365785	0.00192973
ENSG00000078369	GNB1	951.938	0.296817	0.000369774	0.00194594
ENSG00000118965	WDR35	44.3325	0.727019	0.000374878	0.00197035
ENSG00000184886	PIGW	253.021	0.384535	0.000380504	0.00199828
ENSG00000144597	EAF1	72.9636	0.762197	0.00038496	0.00202001
ENSG00000138434	SSFA2	134.084	0.4879	0.000390389	0.00204597
ENSG00000005022	SLC25A5	1016.43	0.89624	0.000392152	0.00205351
ENSG00000167703	SLC43A2	275.685	0.397492	0.000396105	0.00207336
ENSG00000164163	ABCE1	366.828	0.327722	0.000402562	0.0021037
ENSG00000134317	GRHL1	47.7437	0.892572	0.000403461	0.00210581
ENSG00000079950	STX7	78.6334	0.563301	0.000409138	0.00213369
ENSG00000134056	MRPS36	262.267	0.599495	0.000410158	0.00213813
ENSG00000135048	TMEM2	484.377	0.93077	0.000414415	0.00215855
ENSG00000156508	EEF1A1	535.297	0.967365	0.000418186	0.00217731
ENSG00000148384	INPP5E	27.7224	1.42059	0.000424478	0.00220699
ENSG00000188707	ZBED6CL	47.124	0.832086	0.000424582	0.00220699
ENSG00000158882	TOMM40L	126.584	0.525973	0.000426274	0.00221398
ENSG00000124279	FASTKD3	14.6218	1.45278	0.000430453	0.00223204
ENSG00000132256	TRIM5	28.4199	1.10565	0.000435958	0.00225599
ENSG00000095752	IL11	6.08254	2.13308	0.000436514	0.00225795
ENSG00000153443	UBALD1	81.184	0.559322	0.000437674	0.00226303
ENSG00000159840	ZYX	205.856	0.432144	0.000438732	0.00226637
ENSG00000115419	GLS	595.849	0.34553	0.000438854	0.00226637
ENSG00000069345	DNAJA2	159.229	0.469255	0.00044111	0.00227618
ENSG00000168890	TMEM150A	136.009	0.706687	0.000441605	0.00227688
ENSG00000155313	USP25	81.3898	0.518173	0.000441858	0.00227727
ENSG00000074201	CLNS1A	270.469	0.470277	0.000443179	0.00228315
ENSG00000153006	SREK1IP1	286.323	0.428203	0.00044723	0.00230216
ENSG00000104671	DCTN6	52.8055	0.698883	0.000449467	0.00231087
ENSG00000076928	ARHGEF1	47.699	0.746427	0.00045288	0.00232654
ENSG00000132155	RAF1	92.3605	0.842138	0.00045464	0.00233464
ENSG00000168005	C11orf84	86.8741	0.739682	0.000455264	0.0023369
ENSG00000161091	MFSD12	397.743	0.302571	0.000456479	0.0023403
ENSG00000187109	NAP1L1	2701.21	0.277308	0.000460897	0.00236105
ENSG00000152642	GPD1L	78.8975	0.900305	0.000469709	0.00240233
ENSG00000146676	PURB	123.144	0.509118	0.000470105	0.00240339
ENSG00000163875	MEAF6	128.912	0.596861	0.000472643	0.00241249
ENSG00000171503	ETFDH	21.4495	1.16284	0.000475004	0.0024226
ENSG00000134049	IER3IP1	161.075	0.42241	0.000476978	0.00243131
ENSG00000151929	BAG3	72.283	0.77192	0.000482049	0.00245459
ENSG00000089818	NECAP1	38.9565	0.769203	0.000483556	0.00246128
ENSG00000151923	TIAL1	236.319	0.421456	0.000491665	0.00250037
ENSG00000122068	FYTTD1	74.2681	0.560292	0.000494962	0.00251331
ENSG00000204335	SP5	594.741	0.991205	0.000495836	0.00251615
ENSG00000115548	KDM3A	81.0781	0.693808	0.000496904	0.00252015
ENSG00000155906	RMND1	78.8155	0.777904	0.000500505	0.0025364
ENSG00000183617	MRPL54	148.082	0.455186	0.000504337	0.00255378
ENSG00000170185	USP38	29.3257	0.856008	0.000510238	0.00257956
ENSG00000105176	URI1	571.505	0.281718	0.000512395	0.00258738
ENSG00000101782	RIOK3	138.687	0.41988	0.00051309	0.00258987
ENSG00000075975	MKRN2	64.3949	0.628384	0.00051644	0.00260368
ENSG00000148943	LIN7C	88.7197	0.620172	0.000518762	0.00261435
ENSG00000085662	AKR1B1	178.651	0.433194	0.000528039	0.00265676
ENSG00000179010	MRFAP1	1485.79	0.340777	0.000528221	0.00265676
ENSG00000256525	POLG2	62.3521	0.71553	0.000529031	0.00265978
ENSG00000155506	LARP1	2009.08	0.256044	0.000531994	0.00267257
ENSG00000176903	PNMA1	156.284	1.21493	0.000533618	0.00267967
ENSG00000137076	TLN1	655.888	0.273468	0.000533939	0.00268022
ENSG00000204308	RNF5	131.831	0.592156	0.000534629	0.00268263
ENSG00000167645	YIF1B	153.399	0.479221	0.00053822	0.00269852
ENSG00000069974	RAB27A	71.7945	0.588179	0.000539478	0.0027027
ENSG00000125656	CLPP	165.022	0.404501	0.000540282	0.00270566
ENSG00000135932	CAB39	41.3444	0.93557	0.000543877	0.00272152
ENSG00000059758	CDK17	33.1505	0.971465	0.000547527	0.00273763
ENSG00000148840	PPRC1	116.003	0.479853	0.000548762	0.00274273
ENSG00000129197	RPAIN	219.192	0.55634	0.000551494	0.00275422
ENSG00000166347	CYB5A	629.951	0.637328	0.000555777	0.00277344
ENSG00000168275	COA6	175.904	0.584234	0.00056209	0.00280274
ENSG00000132405	TBC1D14	102.966	0.542577	0.000576783	0.00286592
ENSG00000138750	NUP54	63.1648	0.646929	0.000576786	0.00286592
ENSG00000146574	CCZ1B	132.616	1.21939	0.00058151	0.00288489
ENSG00000136897	MRPL50	96.3441	0.618984	0.000584063	0.00289609
ENSG00000136720	HS6ST1	170.417	0.803253	0.000584223	0.00289609
ENSG00000135148	TRAFD1	26.0129	0.962479	0.000586763	0.00290755
ENSG00000257605	RP11-680A11.5	5.18871	2.17936	0.000589866	0.00292179
ENSG00000162736	NCSTN	118.207	1.88274	0.000592187	0.00293214
ENSG00000011451	WIZ	154.443	0.546711	0.000593034	0.00293405
ENSG00000130826	DKC1	1251.1	0.373981	0.000595337	0.00294316
ENSG00000149257	SERPINH1	169.281	0.479413	0.000595712	0.00294387
ENSG00000119787	ATL2	244.908	0.450898	0.000599188	0.0029599
ENSG00000182108	DEXI	162.206	0.491819	0.000602908	0.00297712
ENSG00000213741	RPS29	14840.5	0.503725	0.00060656	0.00299353
ENSG00000152942	RAD17	126.973	0.528694	0.000610958	0.00301337
ENSG00000148296	SURF6	201.051	0.386947	0.000614382	0.00302865
ENSG00000108771	DHX58	8.74517	1.61827	0.000614533	0.00302865
ENSG00000163159	VPS72	181.803	0.624025	0.000617739	0.00304327
ENSG00000140374	ETFA	656.006	0.440746	0.000618503	0.00304586
ENSG00000108960	MMD	280.449	0.515069	0.000620224	0.00305197
ENSG00000188725	SMIM15	182.085	0.471149	0.000625549	0.00307461
ENSG00000101558	VAPA	453.558	0.342868	0.000627459	0.00308281
ENSG00000138131	LOXL4	27.8833	1.0107	0.000628307	0.00308578
ENSG00000106484	MEST	76.4128	1.30829	0.000632275	0.00310403
ENSG00000134001	EIF2S1	277.127	0.394419	0.000632833	0.00310442
ENSG00000162972	C2orf47	88.1801	0.565745	0.000633696	0.00310745
ENSG00000169223	LMAN2	1163.63	0.303465	0.000637127	0.00312187
ENSG00000136450	SRSF1	533.421	1.1704	0.000641582	0.00313887
ENSG00000162300	ZFPL1	72.9317	0.548325	0.000643319	0.00314616
ENSG00000111786	SRSF9	705.049	0.349366	0.0006522	0.00318348
ENSG00000233137	RP11-220I1.1	100.027	0.475704	0.000663253	0.00323247
ENSG00000163818	LZTFL1	31.3704	0.856679	0.000675634	0.00329029
ENSG00000255529	POLR2M	92.1445	0.63941	0.000678182	0.00330144
ENSG00000102030	NAA10	158.743	0.460739	0.000687697	0.00334392
ENSG00000148187	MRRF	74.7768	0.544778	0.000689526	0.00335026
ENSG00000126821	SGPP1	73.6947	0.781523	0.000689528	0.00335026
ENSG00000162458	FBLIM1	81.6506	0.564293	0.000705345	0.00341929
ENSG00000127837	AAMP	936.78	0.938052	0.000712995	0.00345111
ENSG00000132510	KDM6B	94.4365	0.541842	0.000719145	0.00347692
ENSG00000151693	ASAP2	154.568	0.597454	0.000729078	0.0035208
ENSG00000180917	CMTR2	43.232	0.653023	0.000729328	0.0035208
ENSG00000239900	ADSL	521.467	0.381618	0.000731669	0.00353076
ENSG00000162244	RPL29	856.872	0.320491	0.000738326	0.00355732
ENSG00000171421	MRPL36	107.836	0.706226	0.000739532	0.00356061
ENSG00000176018	LYSMD3	27.3094	0.916934	0.000740699	0.00356355
ENSG00000113269	RNF130	52.5491	1.50951	0.000740703	0.00356355
ENSG00000179134	SAMD4B	416.346	0.472947	0.000745498	0.0035812
ENSG00000273014	RP11-225B17.2	21.1684	0.922359	0.00074587	0.00358164
ENSG00000141013	GAS8	53.4015	0.703919	0.000746467	0.00358315
ENSG00000158480	SPATA2	122.255	0.47934	0.000748983	0.00359388
ENSG00000159921	GNE	31.8748	0.995213	0.000752171	0.00360645
ENSG00000144659	SLC25A38	110.387	0.451514	0.000753168	0.00360987
ENSG00000108294	PSMB3	228.114	0.702378	0.000754931	0.00361638
ENSG00000157349	DDX19B	122.42	0.435877	0.000755093	0.00361638
ENSG00000146083	RNF44	189.604	0.446402	0.000756773	0.00362306
ENSG00000127452	FBXL12	37.3633	1.15416	0.000779849	0.00372649
ENSG00000251322	SHANK3	14.9819	2.55176	0.000780134	0.00372649
ENSG00000168386	FILIP1L	96.5021	0.530214	0.000787179	0.00375651
ENSG00000179051	RCC2	522.662	1.39833	0.000792817	0.00377857
ENSG00000259959	RP11-121C2.2	21.2536	0.91917	0.000796753	0.00379449
ENSG00000144524	COPS7B	77.7394	0.721647	0.000797368	0.00379458
ENSG00000114902	SPCS1	237.127	0.52807	0.000799509	0.00380334
ENSG00000110944	IL23A	5.28347	2.15439	0.000800305	0.00380571
ENSG00000186834	HEXIM1	204.32	0.446603	0.000805074	0.0038241
ENSG00000186666	BCDIN3D	11.1832	1.34481	0.000815309	0.00386695
ENSG00000181751	C5orf30	13.3006	1.34975	0.00081998	0.0038862
ENSG00000179562	GCC1	159.161	0.490386	0.000823092	0.0038992
ENSG00000055208	TAB2	187.617	0.441152	0.000828287	0.00391893
ENSG00000175087	PDIK1L	10.011	1.62476	0.000828424	0.00391893
ENSG00000070087	PFN2	206.065	0.666278	0.000832677	0.00393612
ENSG00000198162	MAN1A2	845.14	0.351818	0.000839947	0.00396607
ENSG00000138035	PNPT1	203.084	0.391164	0.000842458	0.00397645
ENSG00000138029	HADHB	351.03	0.484002	0.000847074	0.00399676
ENSG00000173153	ESRRA	166.78	1.0619	0.000853411	0.00401977
ENSG00000118707	TGIF2	172.497	0.536526	0.000853426	0.00401977
ENSG00000166200	COPS2	203.137	0.363053	0.000853735	0.00401977
ENSG00000077147	TM9SF3	1739.04	0.265168	0.000858342	0.00403944
ENSG00000105186	ANKRD27	54.8008	0.613004	0.000869678	0.00408826
ENSG00000145685	LHFPL2	224.809	0.357028	0.000872755	0.00409969
ENSG00000117143	UAP1	71.0363	0.572134	0.000873896	0.00410354
ENSG00000250722	SEPP1	1516.47	0.459264	0.000884653	0.00414793
ENSG00000250317	SMIM20	52.1777	0.869453	0.000896075	0.0041953
ENSG00000114744	COMMD2	97.091	0.658016	0.000897111	0.00419861
ENSG00000183426	NPIPA1	30.3913	1.96913	0.000900297	0.00421197
ENSG00000126432	PRDX5	418.508	1.19352	0.000902107	0.00421889
ENSG00000189050	RNFT1	16.9247	1.10099	0.000903026	0.00422164
ENSG00000188613	NANOS1	4.18201	2.57597	0.000904393	0.00422648
ENSG00000170421	KRT8	693.035	0.493997	0.000909353	0.0042441
ENSG00000088205	DDX18	1430.94	0.282952	0.000909418	0.0042441
ENSG00000169499	PLEKHA2	68.1904	0.612302	0.000909831	0.0042441
ENSG00000170448	NFXL1	110.587	0.458223	0.000911748	0.00424837
ENSG00000116209	TMEM59	325.503	0.562905	0.000914309	0.00425875
ENSG00000174943	KCTD13	29.8023	1.00371	0.000915439	0.00426245
ENSG00000175110	MRPS22	170.129	0.57735	0.000915789	0.00426252
ENSG00000181004	BBS12	8.65753	1.49433	0.000921655	0.00428512
ENSG00000159267	HLCS	42.5725	0.702662	0.000922715	0.00428849
ENSG00000141084	RANBP10	48.5019	0.842825	0.000924536	0.00429538
ENSG00000223759	RP11-353N4.4	10.912	1.317	0.000927952	0.00430968
ENSG00000197724	PHF2	60.0528	0.694163	0.000935769	0.0043444
ENSG00000076706	MCAM	31.6923	1.28667	0.000939016	0.00435788
ENSG00000145817	YIPF5	277.019	0.42264	0.000947547	0.00439267
ENSG00000160785	SLC25A44	195.033	0.427875	0.000953741	0.00441817
ENSG00000125818	PSMF1	872.968	0.439567	0.000972299	0.00449269
ENSG00000117592	PRDX6	702.522	0.263851	0.000973022	0.0044944
ENSG00000163626	COX18	93.1208	0.576854	0.000984309	0.0045383
ENSG00000085449	WDFY1	98.509	0.560312	0.000997128	0.00459387
ENSG00000107929	LARP4B	131.725	0.673761	0.00100436	0.00462073
ENSG00000129473	BCL2L2	37.6841	1.59863	0.00101505	0.00466317
ENSG00000255874	LINC00346	1.78327	3.8416	0.00102314	0.00469356
ENSG00000170677	SOCS6	96.3264	0.539428	0.00103032	0.00472475
ENSG00000154945	ANKRD40	154.975	0.465843	0.00103166	0.00472922
ENSG00000213160	KLHL23	328.158	0.333012	0.00103517	0.00474189
ENSG00000168538	TRAPPC11	35.8901	0.762542	0.00103578	0.00474296
ENSG00000114098	ARMC8	48.1012	0.633132	0.00103796	0.00475021
ENSG00000205937	RNPS1	196.994	0.49106	0.00103811	0.00475021
ENSG00000138686	BBS7	51.1111	0.700414	0.00104832	0.00479522
ENSG00000112033	PPARD	21.2467	1.08773	0.00105473	0.0048176
ENSG00000198648	STK39	277.809	0.338511	0.00105892	0.00483504
ENSG00000108551	RASD1	3.49826	2.77603	0.0010634	0.00485024
ENSG00000151465	CDC123	347.907	0.45636	0.00106768	0.00486454
ENSG00000110925	CSRNP2	30.3009	0.821908	0.00107171	0.00487591
ENSG00000167470	MIDN	680.61	0.256048	0.00108907	0.00494786
ENSG00000165046	LETM2	6.94273	1.74374	0.0010906	0.00495301
ENSG00000117472	TSPAN1	9.73208	1.47217	0.00109645	0.00497428
ENSG00000172345	STARD5	12.9629	1.29252	0.00109967	0.0049871
ENSG00000196923	PDLIM7	42.8023	0.763854	0.00110072	0.00498787
ENSG00000117505	DR1	169.346	0.379812	0.00110078	0.00498787
ENSG00000211460	TSN	564.994	0.344144	0.00110147	0.00498787
ENSG00000166822	TMEM170A	82.7073	0.595619	0.00111158	0.00503038
ENSG00000181789	COPG1	221.061	0.417386	0.0011168	0.0050522
ENSG00000268001	CTC-241F20.3	9.26851	1.71178	0.00113674	0.00513508
ENSG00000171453	POLR1C	109.106	0.576383	0.00113778	0.00513699
ENSG00000204435	CSNK2B	302.464	0.341005	0.00113988	0.00514382
ENSG00000103044	HAS3	12.3731	1.38315	0.00114437	0.00516226
ENSG00000142867	BCL10	19.4282	0.969909	0.00115074	0.0051882
ENSG00000091483	FH	256.302	0.600687	0.00115193	0.00519081
ENSG00000139343	SNRPF	870.187	0.539065	0.00115937	0.00522251
ENSG00000261824	LINC00662	238.865	0.482237	0.00117328	0.00527769
ENSG00000198146	ZNF770	414.503	0.288477	0.00118267	0.00531616
ENSG00000108256	NUFIP2	308.178	0.331398	0.00119283	0.00535616
ENSG00000181852	RNF41	93.017	0.529015	0.00119571	0.0053672
ENSG00000155252	PI4K2A	69.928	0.60598	0.00119646	0.00536865
ENSG00000145919	BOD1	194.537	0.427975	0.00119763	0.0053707
ENSG00000113356	POLR3G	59.3785	0.612812	0.00119776	0.0053707
ENSG00000008869	HEATR5B	65.9535	0.650937	0.00120181	0.00538701
ENSG00000139687	RB1	84.5172	0.810035	0.00120724	0.00540754
ENSG00000172239	PAIP1	137.782	0.440707	0.00121529	0.00544115
ENSG00000039068	CDH1	148.237	0.498103	0.0012156	0.00544115
ENSG00000155980	KIF5A	60.4003	0.629885	0.00121927	0.0054537
ENSG00000157214	STEAP2	204.966	0.427799	0.00122936	0.00549498
ENSG00000100982	PCIF1	9.69274	1.49352	0.00123343	0.00550933
ENSG00000033327	GAB2	46.9649	0.706723	0.00125667	0.00560919
ENSG00000134285	FKBP11	138.338	0.472256	0.00129146	0.00574433
ENSG00000186132	C2orf76	3.62953	2.77585	0.00130859	0.00580835
ENSG00000151151	IPMK	71.7231	0.709776	0.00131062	0.00581535
ENSG00000221968	FADS3	42.9313	0.644581	0.00131619	0.00583599
ENSG00000033050	ABCF2	96.37	0.55233	0.0013305	0.00589326
ENSG00000028839	TBPL1	44.4167	0.793645	0.00133423	0.00590774
ENSG00000064309	CDON	55.5172	0.664166	0.00134982	0.00597053
ENSG00000007372	PAX6	126.422	0.408828	0.00136243	0.0060242
ENSG00000123838	C4BPA	136.856	0.4187	0.00137117	0.00605868
ENSG00000180233	ZNRF2	18.4484	1.31581	0.0013777	0.00608329
ENSG00000113460	BRIX1	133.92	0.470371	0.00138137	0.00609524
ENSG00000102595	UGGT2	167.229	0.498866	0.00140425	0.00618551
ENSG00000240972	MIF	6.26497	2.0388	0.00142192	0.00624822
ENSG00000120438	TCP1	1119.3	0.25405	0.00142696	0.00626386
ENSG00000139323	POC1B	31.6878	0.731489	0.00144116	0.00632183
ENSG00000164023	SGMS2	15.2391	1.15529	0.00144801	0.00634753
ENSG00000037241	RPL26L1	155.58	0.430137	0.00145424	0.00637264
ENSG00000007866	TEAD3	50.7009	0.881981	0.0014624	0.00640396
ENSG00000137494	ANKRD42	17.8698	0.960149	0.00146823	0.0064273
ENSG00000180354	MTURN	101.99	0.430245	0.00147796	0.00646323
ENSG00000183723	CMTM4	97.7481	0.47051	0.00148025	0.00647101
ENSG00000111731	C2CD5	15.7777	1.26838	0.00150284	0.00656752
ENSG00000103423	DNAJA3	205.777	0.347728	0.00152064	0.00663844
ENSG00000233184	RP11-421L21.3	7.50224	1.61119	0.0015291	0.00666855
ENSG00000119487	MAPKAP1	346.502	0.314921	0.00154099	0.00670889
ENSG00000088836	SLC4A11	51.5222	0.608236	0.00154901	0.00673918
ENSG00000166261	ZNF202	31.9311	0.901894	0.00155406	0.00675887
ENSG00000162517	PEF1	122.61	0.504276	0.00158549	0.00688381
ENSG00000172046	USP19	117.034	0.611189	0.00160223	0.00694936
ENSG00000154265	ABCA5	133.191	0.45377	0.0016164	0.00700603
ENSG00000224790	AP000704.5	3.14962	2.97518	0.00162071	0.00701882
ENSG00000152492	CCDC50	371.313	0.334004	0.00162101	0.00701882
ENSG00000067365	METTL22	43.0559	0.730282	0.00162186	0.00701882
ENSG00000124788	ATXN1	112.466	0.483768	0.0016221	0.00701882
ENSG00000107566	ERLIN1	266.986	0.583874	0.00164576	0.00711153
ENSG00000170248	PDCD6IP	122.777	0.463739	0.00164964	0.00712344
ENSG00000125827	TMX4	718.389	0.373712	0.00165946	0.00716101
ENSG00000155959	VBP1	155.359	0.391387	0.00166721	0.00718954
ENSG00000225973	RP11-139H15.1	53.9329	0.633156	0.00166898	0.00719476
ENSG00000171858	RPS21	8302.71	0.269363	0.00166984	0.00719605
ENSG00000181104	F2R	65.6647	0.560087	0.00167464	0.00721428
ENSG00000152503	TRIM36	9.22578	1.51426	0.00168064	0.00723768
ENSG00000050748	MAPK9	74.0373	0.804827	0.00169874	0.00730818
ENSG00000125304	TM9SF2	846.68	0.811487	0.00170863	0.00734578
ENSG00000155100	OTUD6B	62.9618	0.593956	0.0017126	0.00736034
ENSG00000197622	CDC42SE1	100.392	0.58947	0.00172021	0.00738558
ENSG00000143486	EIF2D	101.92	1.35376	0.00172117	0.00738621
ENSG00000138463	DIRC2	96.6091	0.517738	0.00172152	0.00738621
ENSG00000239887	C1orf226	41.4495	0.91511	0.00174478	0.00748353
ENSG00000139800	ZIC5	16.5163	1.2077	0.00175587	0.00752346
ENSG00000077097	TOP2B	365.593	0.385096	0.00176047	0.00754066
ENSG00000110315	RNF141	46.6524	0.592589	0.00177089	0.00758273
ENSG00000161970	RPL26	8287.2	0.213376	0.0017756	0.00760035
ENSG00000130675	MNX1	165.92	0.719609	0.00178283	0.00762458
ENSG00000141068	KSR1	95.9969	0.725028	0.00178306	0.00762458
ENSG00000173226	IQCB1	62.518	0.681638	0.00178933	0.00764625
ENSG00000174010	KLHL15	7.70439	1.60386	0.00180166	0.00768604
ENSG00000139990	DCAF5	223.048	0.51233	0.00181493	0.00773487
ENSG00000174171	RP11-23P13.6	14.0307	1.38214	0.00181565	0.00773534
ENSG00000067533	RRP15	259.398	0.363143	0.00182389	0.00776527
ENSG00000113319	RASGRF2	187.388	0.396763	0.00183974	0.00781968
ENSG00000172375	C2CD2L	95.8923	0.427949	0.00184087	0.00782185
ENSG00000228474	OST4	680.803	0.947119	0.00184309	0.00782607
ENSG00000125733	TRIP10	128.482	0.529834	0.00184502	0.00783165
ENSG00000171497	PPID	271.169	0.362664	0.00185208	0.00785898
ENSG00000133835	HSD17B4	236.947	0.465914	0.00185632	0.00787307
ENSG00000115514	TXNDC9	80.1834	0.500311	0.00185769	0.00787492
ENSG00000106635	BCL7B	89.3878	0.457967	0.00185841	0.00787533
ENSG00000117036	ETV3	12.2546	1.76939	0.00186232	0.00788851
ENSG00000108176	DNAJC12	4.79343	2.34882	0.00186275	0.00788851
ENSG00000166278	C2	130.375	0.44589	0.00186391	0.00789076
ENSG00000151491	EPS8	327.903	0.302232	0.0018695	0.0079118
ENSG00000115363	EVA1A	109.188	0.532401	0.00187876	0.00794309
ENSG00000168502	SOGA2	19.905	0.940955	0.00189356	0.00800032
ENSG00000198612	COPS8	221.518	0.305735	0.00189806	0.00801669
ENSG00000196604	POTEF	24.5536	0.940944	0.00189922	0.00801893
ENSG00000138814	PPP3CA	350.412	0.328484	0.00190598	0.00804479
ENSG00000164307	ERAP1	47.9451	0.648927	0.00192125	0.00810389
ENSG00000102100	SLC35A2	128.055	0.704652	0.00192507	0.00811492
ENSG00000140264	SERF2	2024.34	0.414764	0.00193038	0.0081343
ENSG00000181915	ADO	56.6387	0.675236	0.00194092	0.00817095
ENSG00000100744	GSKIP	51.5056	0.574853	0.00194309	0.00817702
ENSG00000142208	AKT1	193.686	1.15774	0.00194947	0.00819847
ENSG00000158079	PTPDC1	58.639	0.677843	0.00195088	0.00820168
ENSG00000163785	RYK	162.297	0.506163	0.00195594	0.00821921
ENSG00000160633	SAFB	156.484	0.587374	0.00196447	0.00824793
ENSG00000134030	CTIF	44.7751	0.657331	0.00196879	0.00826335
ENSG00000166900	STX3	141.274	0.440783	0.00197877	0.00829702
ENSG00000131023	LATS1	83.1065	0.683527	0.00198348	0.00831404
ENSG00000181163	NPM1	4431.87	0.233994	0.00200378	0.00838256
ENSG00000127666	TICAM1	37.0566	0.688113	0.00200516	0.00838557
ENSG00000204304	PBX2	125.203	0.557381	0.00200618	0.00838707
ENSG00000166477	LEO1	193.475	0.348265	0.00201223	0.0084041
ENSG00000204370	SDHD	18.7808	2.18894	0.00202955	0.00845978
ENSG00000145868	FBXO38	32.6984	0.868071	0.00204403	0.00851178
ENSG00000185070	FLRT2	116.924	0.390824	0.00204638	0.00851724
ENSG00000111057	KRT18	2777.32	0.257497	0.00204668	0.00851724
ENSG00000163508	EOMES	23.9517	0.881058	0.00205695	0.00855198
ENSG00000273097	RP11-219C20.3	3.39206	2.44345	0.00210039	0.00871228
ENSG00000076053	RBM7	26.1918	0.913112	0.00210552	0.00873069
ENSG00000164934	DCAF13	180.427	0.34521	0.00214823	0.00888756
ENSG00000157869	RAB28	42.0531	0.650483	0.00216022	0.00893423
ENSG00000197702	PARVA	56.0372	0.62568	0.00218186	0.00900911
ENSG00000140280	LYSMD2	7.63702	1.60659	0.00219173	0.00904351
ENSG00000170142	UBE2E1	365.841	0.368171	0.00219232	0.00904351
ENSG00000089157	RPLP0	6440.61	0.21556	0.00220282	0.00908386
ENSG00000131873	CHSY1	87.3639	0.445313	0.00220571	0.00908989
ENSG00000115539	PDCL3	33.6075	0.735906	0.00220828	0.00909754
ENSG00000156171	DRAM2	43.4077	0.663998	0.00221015	0.00910231
ENSG00000088854	C20orf194	121.555	0.408163	0.00221222	0.00910788
ENSG00000124198	ARFGEF2	353.373	0.388833	0.00222225	0.00914032
ENSG00000143319	ISG20L2	119.623	0.509854	0.00225038	0.00925002
ENSG00000147912	FBXO10	21.7449	0.945496	0.00227693	0.00935313
ENSG00000078687	TNRC6C	251.43	0.352074	0.00228156	0.00936647
ENSG00000198677	TTC37	109.002	0.422381	0.00228165	0.00936647
ENSG00000107593	PKD2L1	9.00085	1.39672	0.0023059	0.00945078
ENSG00000164818	HEATR2	305.218	0.902154	0.00231775	0.00949018
ENSG00000115073	ACTR1B	344.839	0.29276	0.00232262	0.00950707
ENSG00000112701	SENP6	104.549	0.467672	0.00232449	0.00951079
ENSG00000157020	SEC13	454.591	0.289746	0.00232601	0.00951176
ENSG00000112699	GMDS	334.907	0.366743	0.00232921	0.00952179
ENSG00000123240	OPTN	130.053	0.472214	0.00233759	0.00954685
ENSG00000163558	PRKCI	70.6652	0.513599	0.00233982	0.00955288
ENSG00000136628	EPRS	927.734	0.29142	0.00234235	0.00956016
ENSG00000143776	CDC42BPA	172.435	0.394359	0.00234631	0.00957324
ENSG00000166479	TMX3	143.151	0.512635	0.00236551	0.00963923
ENSG00000111540	RAB5B	85.8027	0.598028	0.0023682	0.00964711
ENSG00000131791	PRKAB2	297.018	0.300277	0.00237124	0.00965641
ENSG00000108179	PPIF	480.107	0.347468	0.00237353	0.00966262
ENSG00000123329	ARHGAP9	3.35164	2.43093	0.00237581	0.00966574
ENSG00000125356	NDUFA1	959.478	0.396339	0.00237877	0.00967414
ENSG00000106853	PTGR1	64.5705	0.616671	0.00238002	0.00967414
ENSG00000164244	PRRC1	172.842	0.373051	0.00238016	0.00967414
ENSG00000249459	ZNF286B	3.73447	2.51353	0.00238137	0.00967597
ENSG00000135636	DYSF	50.3991	0.753897	0.0024108	0.009786
ENSG00000176454	LPCAT4	14.8495	2.70787	0.00241953	0.00981523
ENSG00000189316	RP11-797H7.5	3.55186	2.5323	0.00242104	0.00981523
ENSG00000198142	SOWAHC	318.098	0.292749	0.00245764	0.00996044
ENSG00000143155	TIPRL	187.532	0.388837	0.00245881	0.00996199
ENSG00000047621	C12orf4	71.0254	0.559377	0.0024634	0.00997683
ENSG00000137210	TMEM14B	387.243	0.470903	0.00247031	0.00999775
ENSG00000147996	CBWD5	5.85546	1.67467	0.00247077	0.00999775
ENSG00000018699	TTC27	190.939	0.380256	0.00247909	0.0100235
ENSG00000169567	HINT1	3305.98	0.429642	0.00247949	0.0100235
ENSG00000122912	SLC25A16	60.6496	0.581263	0.00250955	0.0101385
ENSG00000118777	ABCG2	8.45351	1.54595	0.00252317	0.0101871
ENSG00000157916	RER1	429.564	0.478771	0.00254097	0.010246
ENSG00000141030	COPS3	190.205	0.501676	0.00255288	0.0102863
ENSG00000136783	NIPSNAP3A	31.0701	0.816395	0.00255654	0.0102957
ENSG00000163291	PAQR3	27.9282	0.788879	0.00257246	0.0103457
ENSG00000105568	PPP2R1A	141.421	0.461902	0.00259099	0.0104081
ENSG00000155975	VPS37A	56.284	0.625642	0.00259672	0.0104278
ENSG00000169122	FAM110B	23.6598	0.826656	0.00260122	0.0104426
ENSG00000122566	HNRNPA2B1	3109.09	0.35348	0.00260674	0.0104615
ENSG00000043514	TRIT1	60.5156	0.618522	0.00261535	0.0104879
ENSG00000146476	C6orf211	46.5441	0.753923	0.0026158	0.0104879
ENSG00000109472	CPE	994.484	0.276268	0.00261745	0.0104879
ENSG00000136522	MRPL47	165.652	0.550083	0.00262101	0.0104956
ENSG00000185115	NDNL2	26.5057	0.971158	0.00262874	0.0105199
ENSG00000112787	FBRSL1	159.045	0.391269	0.00263611	0.0105428
ENSG00000174405	LIG4	23.1986	0.914267	0.00267339	0.0106814
ENSG00000115368	WDR75	169.936	0.444593	0.00267498	0.0106814
ENSG00000168092	PAFAH1B2	635.139	0.247707	0.00270896	0.010807
ENSG00000143368	SF3B4	137.143	1.06204	0.00274119	0.010915
ENSG00000240498	CDKN2B-AS1	3.52985	2.54867	0.00274386	0.0109212
ENSG00000136193	SCRN1	249.765	0.38904	0.00275128	0.0109415
ENSG00000117151	CTBS	38.1353	0.641713	0.00275937	0.0109634
ENSG00000138764	CCNG2	19.4649	1.03893	0.00276532	0.0109836
ENSG00000214050	FBXO16	14.1766	1.18033	0.00276617	0.0109836
ENSG00000159461	AMFR	208.497	0.347473	0.00278594	0.0110414
ENSG00000137216	TMEM63B	59.9308	1.33223	0.00278984	0.0110522
ENSG00000175193	PARL	338.068	0.41722	0.00279068	0.0110522
ENSG00000169598	DFFB	28.2375	2.13319	0.00279127	0.0110522
ENSG00000114480	GBE1	58.5317	0.666817	0.00280489	0.011095
ENSG00000084731	KIF3C	25.3689	0.811249	0.00280907	0.0111054
ENSG00000006530	AGK	28.6267	0.708615	0.00283167	0.0111878
ENSG00000130827	PLXNA3	50.3348	0.594874	0.00285562	0.0112755
ENSG00000169570	DTWD2	8.83939	1.41446	0.00287012	0.0113292
ENSG00000119121	TRPM6	9.60766	1.25891	0.00287136	0.0113306
ENSG00000162191	UBXN1	230.552	0.333097	0.00289589	0.0114203
ENSG00000128989	ARPP19	181.092	0.373552	0.0028971	0.0114215
ENSG00000185621	LMLN	54.6864	0.577393	0.0029051	0.0114404
ENSG00000196367	TRRAP	20.866	1.24247	0.00290548	0.0114404
ENSG00000261188	CTA-445C9.14	13.0265	1.18318	0.0029107	0.0114574
ENSG00000171202	TMEM126A	98.1409	0.442937	0.00291196	0.0114588
ENSG00000172380	GNG12	47.6767	0.658637	0.00291911	0.0114798
ENSG00000061987	MON2	50.6877	0.549952	0.00293377	0.0115241
ENSG00000103274	NUBP1	75.7556	0.489126	0.00294369	0.0115551
ENSG00000117614	SYF2	236.882	0.421534	0.00296065	0.0116119
ENSG00000106683	LIMK1	55.8649	0.540256	0.00296525	0.0116254
ENSG00000145632	PLK2	23.0327	0.862949	0.00303634	0.0118712
ENSG00000136122	BORA	43.0966	0.895726	0.0030418	0.0118889
ENSG00000110435	PDHX	103.128	0.411352	0.00304766	0.0119045
ENSG00000165832	TRUB1	114.023	0.517628	0.0030698	0.0119836
ENSG00000173166	RAPH1	44.521	0.604826	0.00307355	0.0119946
ENSG00000153561	RMND5A	196.397	0.585889	0.00307632	0.0120017
ENSG00000175324	LSM1	164.759	0.45298	0.00309708	0.012079
ENSG00000197496	SLC2A10	19.0094	0.953764	0.00310568	0.0121051
ENSG00000203724	C1orf53	12.9616	1.13086	0.00311914	0.0121479
ENSG00000037749	MFAP3	65.8683	0.490267	0.00312046	0.0121479
ENSG00000112245	PTP4A1	2056.63	0.210063	0.00312047	0.0121479
ENSG00000126581	BECN1	398.664	0.254614	0.00313234	0.0121844
ENSG00000128645	HOXD1	9.75175	1.57863	0.00313271	0.0121844
ENSG00000102931	ARL2BP	67.2925	0.49334	0.00314199	0.0122108
ENSG00000105926	MPP6	90.878	0.480867	0.00314514	0.0122178
ENSG00000116857	TMEM9	381.356	0.304129	0.00315482	0.0122516
ENSG00000143183	TMCO1	857.84	0.231557	0.00316222	0.0122766
ENSG00000179988	PSTK	10.8077	1.22977	0.00317339	0.0123125
ENSG00000198841	KTI12	32.0465	0.858869	0.00322669	0.0125002
ENSG00000117616	C1orf63	105.971	0.498452	0.00322864	0.012504
ENSG00000122873	CISD1	251.481	0.294819	0.00324311	0.0125524
ENSG00000100325	ASCC2	183.846	0.897383	0.00326811	0.0126338
ENSG00000070831	CDC42	553.306	0.479132	0.00328093	0.0126783
ENSG00000177054	ZDHHC13	14.9311	1.03331	0.00328163	0.0126783
ENSG00000148110	HIATL1	46.2557	0.837964	0.00328611	0.012688
ENSG00000099814	CEP170B	271.418	0.305362	0.00331151	0.0127821
ENSG00000174136	RGMB	24.4109	0.795045	0.00333956	0.0128826
ENSG00000220205	VAMP2	65.2352	0.689379	0.00334816	0.012908
ENSG00000119280	C1orf198	46.1648	0.595383	0.00334925	0.0129083
ENSG00000258056	RP11-644F5.11	7.18233	1.49981	0.00335195	0.0129108
ENSG00000137642	SORL1	353.698	0.36751	0.00337932	0.0130084
ENSG00000135625	EGR4	5.3	1.80823	0.00338034	0.0130084
ENSG00000171877	FRMD5	12.7241	1.13551	0.0033837	0.0130174
ENSG00000164104	HMGB2	476.567	0.532941	0.00338609	0.0130226
ENSG00000066379	ZNRD1	71.1381	0.493067	0.00339707	0.013057
ENSG00000162194	C11orf48	168.277	0.368827	0.00340252	0.01307
ENSG00000077152	UBE2T	90.9687	0.636149	0.00341893	0.0131196
ENSG00000184371	CSF1	11.2178	1.20593	0.00341955	0.0131196
ENSG00000171530	TBCA	1946.33	0.251234	0.00343248	0.0131613
ENSG00000077348	EXOSC5	156.425	0.363928	0.00343859	0.0131768
ENSG00000005812	FBXL3	24.9411	0.81197	0.00344138	0.0131835
ENSG00000081177	EXD2	22.2226	0.848581	0.00348509	0.0133309
ENSG00000172270	BSG	856.106	0.469508	0.00348813	0.0133385
ENSG00000168283	BMI1	136.991	0.366355	0.00349833	0.0133695
ENSG00000198042	MAK16	108.59	0.447215	0.0035149	0.0134248
ENSG00000109466	KLHL2	25.1728	0.933146	0.00354445	0.0135295
ENSG00000141644	MBD1	93.7855	0.435458	0.00355277	0.0135531
ENSG00000165494	PCF11	300.985	0.279572	0.00355419	0.0135539
ENSG00000124535	WRNIP1	69.5544	0.606291	0.00355512	0.0135539
ENSG00000197498	RPF2	470.993	0.270893	0.00355869	0.0135635
ENSG00000144136	SLC20A1	860.354	0.212162	0.00359129	0.0136632
ENSG00000111615	KRR1	366.511	0.298727	0.00360813	0.0137232
ENSG00000131730	CKMT2	19.6882	0.936271	0.00361623	0.0137499
ENSG00000160294	MCM3AP	244.237	0.305066	0.00362231	0.0137689
ENSG00000172269	DPAGT1	318.774	0.312385	0.00363504	0.0138132
ENSG00000171853	TRAPPC12	139.99	0.383894	0.00364835	0.0138596
ENSG00000161057	PSMC2	205.197	0.431543	0.00365587	0.0138757
ENSG00000162928	PEX13	78.5128	0.692226	0.00366852	0.0139072
ENSG00000162819	BROX	127.295	0.423217	0.00368854	0.0139763
ENSG00000147421	HMBOX1	43.3635	0.672627	0.00368895	0.0139763
ENSG00000106682	EIF4H	54.2547	1.51875	0.00369989	0.0140094
ENSG00000104613	INTS10	143.096	0.410157	0.00375181	0.0141933
ENSG00000214253	FIS1	133.961	0.401645	0.00375441	0.014199
ENSG00000138375	SMARCAL1	44.7947	0.656912	0.0037738	0.0142469
ENSG00000139832	RAB20	54.0293	0.550051	0.00377833	0.0142555
ENSG00000196116	TDRD7	34.7284	1.81629	0.00379919	0.0143215
ENSG00000138942	RNF185	30.0007	0.695781	0.00384326	0.0144705
ENSG00000134758	RNF138	39.998	1.40628	0.00384563	0.0144751
ENSG00000124209	RAB22A	217.677	0.347803	0.00384925	0.0144802
ENSG00000101350	KIF3B	511.306	0.255999	0.00385097	0.0144824
ENSG00000122958	VPS26A	153.306	0.382631	0.00385342	0.0144873
ENSG00000165506	DNAAF2	29.0665	0.806814	0.00385917	0.0145047
ENSG00000146872	TLK2	205.522	0.331475	0.00388129	0.0145814
ENSG00000105197	TIMM50	303.992	0.287403	0.0038905	0.0146008
ENSG00000234171	RNASEH1-AS1	126.072	0.36308	0.00390063	0.0146346
ENSG00000170632	ARMC10	44.0887	0.605768	0.00390454	0.0146449
ENSG00000137845	ADAM10	251.902	0.539509	0.00392076	0.0146898
ENSG00000119950	MXI1	59.5231	0.599228	0.00392112	0.0146898
ENSG00000175505	CLCF1	7.24967	1.39865	0.00392235	0.0146901
ENSG00000197728	RPS26	300.491	0.404737	0.00392841	0.0147041
ENSG00000180611	MB21D2	13.9248	1.04974	0.00393581	0.0147232
ENSG00000074319	TSG101	109.001	0.447579	0.00397527	0.0148446
ENSG00000235899	RP11-345L23.1	2.39218	2.98762	0.00398555	0.0148742
ENSG00000139266	MARCH9	56.0465	0.53747	0.00399522	0.0149016
ENSG00000008283	CYB561	9.85201	1.24259	0.00401072	0.0149375
ENSG00000111885	MAN1A1	551.788	0.432237	0.00402208	0.0149711
ENSG00000099904	ZDHHC8	68.0565	1.17564	0.00402338	0.0149715
ENSG00000114439	BBX	333.489	0.311425	0.0040416	0.0150218
ENSG00000123178	SPRYD7	61.7843	0.547665	0.00404828	0.0150422
ENSG00000159131	GART	311.834	0.413336	0.00409494	0.0152023
ENSG00000122643	NT5C3A	200.5	0.404004	0.0041438	0.0153702
ENSG00000130150	MOSPD2	43.7661	0.585178	0.00416595	0.0154389
ENSG00000101843	PSMD10	55.8381	0.498222	0.00418063	0.0154888
ENSG00000138668	HNRNPD	1111.18	0.198797	0.0042079	0.0155853
ENSG00000272556	RP11-638I8.1	14.585	1.10999	0.00421079	0.0155913
ENSG00000181610	MRPS23	249.649	0.355964	0.00421283	0.0155913
ENSG00000187688	TRPV2	88.3392	0.704776	0.00422126	0.0156166
ENSG00000154305	MIA3	235.838	0.329199	0.00422418	0.0156228
ENSG00000010818	HIVEP2	10.3021	1.2542	0.00424773	0.0156917
ENSG00000174695	TMEM167A	232.839	0.301541	0.0042554	0.0157064
ENSG00000146701	MDH2	570.753	0.228134	0.0042554	0.0157064
ENSG00000114978	MOB1A	141.184	0.365767	0.00426793	0.0157435
ENSG00000076554	TPD52	151.326	0.352623	0.00427276	0.0157567
ENSG00000175567	UCP2	114.805	0.405682	0.00428617	0.0158016
ENSG00000084734	GCKR	70.1937	0.49667	0.00431743	0.0159076
ENSG00000104325	DECR1	138.675	0.401816	0.00433926	0.0159788
ENSG00000076604	TRAF4	181.471	0.375599	0.0043439	0.0159867
ENSG00000108788	MLX	144.525	1.2007	0.00435645	0.0160282
ENSG00000224057	EGFR-AS1	95.1708	0.447341	0.00435953	0.0160334
ENSG00000133706	LARS	331.489	0.31971	0.00442387	0.0162575
ENSG00000143751	SDE2	43.944	0.569624	0.00445841	0.016375
ENSG00000107643	MAPK8	64.831	0.484262	0.00446631	0.0163992
ENSG00000212734	C17orf100	30.8128	0.799512	0.00453207	0.0166263
ENSG00000181817	LSM10	127.918	0.43272	0.00453471	0.0166299
ENSG00000180008	SOCS4	42.7989	0.644401	0.00459996	0.0168365
ENSG00000087995	METTL2A	86.1938	0.475414	0.00460659	0.016856
ENSG00000107140	TESK1	19.2312	0.85187	0.00463835	0.0169576
ENSG00000241764	AC002467.7	4.41782	2.00283	0.00472311	0.0172526
ENSG00000135900	MRPL44	123.511	0.439043	0.0047285	0.0172673
ENSG00000115808	STRN	93.2546	0.448924	0.00475423	0.0173513
ENSG00000023697	DERA	98.9889	1.05963	0.00476606	0.0173895
ENSG00000066044	ELAVL1	290.17	0.268287	0.00477266	0.0174086
ENSG00000204271	SPIN3	5.02994	2.03192	0.00479413	0.0174819
ENSG00000164919	COX6C	1007.04	0.529137	0.00480343	0.0175007
ENSG00000113712	CSNK1A1	1087.85	0.256801	0.00486366	0.0176898
ENSG00000075240	GRAMD4	11.771	2.37611	0.00490464	0.0178338
ENSG00000154781	CCDC174	154.196	0.370954	0.00491013	0.0178439
ENSG00000070761	C16orf80	66.9745	1.11382	0.00491981	0.0178736
ENSG00000134107	BHLHE40	17.3084	0.922573	0.00493299	0.017912
ENSG00000105879	CBLL1	56.0739	0.530215	0.00493319	0.017912
ENSG00000106460	TMEM106B	238.573	0.359653	0.00496059	0.0179858
ENSG00000133135	RNF128	72.305	0.590599	0.00497889	0.0180471
ENSG00000196387	ZNF140	14.8863	0.974314	0.005	0.0181133
ENSG00000108854	SMURF2	67.2687	0.478835	0.00500567	0.018127
ENSG00000104228	TRIM35	37.6629	0.714832	0.00500663	0.018127
ENSG00000100138	NHP2L1	974.128	0.259036	0.00501795	0.0181576
ENSG00000172071	EIF2AK3	119.665	0.47402	0.00503418	0.018206
ENSG00000170584	NUDCD2	83.5491	0.464673	0.00506584	0.0183101
ENSG00000008282	SYPL1	247.389	0.38087	0.00507883	0.0183518
ENSG00000165487	MICU2	93.204	0.436282	0.00511224	0.018443
ENSG00000198898	CAPZA2	106.946	0.502443	0.00511666	0.0184466
ENSG00000119004	CYP20A1	98.7007	0.447272	0.00512642	0.0184766
ENSG00000253626	EIF5AL1	1382.47	1.54313	0.00514655	0.0185439
ENSG00000244038	DDOST	296.203	0.955524	0.00517399	0.0186322
ENSG00000164338	UTP15	68.9793	0.445005	0.00519033	0.0186858
ENSG00000134686	PHC2	169.918	0.377884	0.00519888	0.0187113
ENSG00000119522	DENND1A	110.974	0.43603	0.00521177	0.0187523
ENSG00000182093	WRB	128.607	0.678675	0.00524769	0.0188763
ENSG00000187624	C17orf97	8.67889	1.63115	0.00524919	0.0188763
ENSG00000204463	BAG6	339.307	0.277918	0.0052851	0.0189878
ENSG00000197694	SPTAN1	144.402	0.415832	0.00528616	0.0189878
ENSG00000160813	PPP1R35	167.407	0.344473	0.00528907	0.018989
ENSG00000065308	TRAM2	219.249	0.445529	0.00528947	0.018989
ENSG00000111490	TBC1D30	3.85804	1.97512	0.00529907	0.0190127
ENSG00000143156	NME7	39.7566	0.668499	0.00531671	0.0190653
ENSG00000198231	DDX42	428.088	0.280603	0.00531933	0.0190693
ENSG00000127080	IPPK	40.009	0.631471	0.00534734	0.0191576
ENSG00000255398	HCAR3	3.17169	2.41123	0.00534849	0.0191576
ENSG00000196954	CASP4	173.53	0.317361	0.00535002	0.0191577
ENSG00000152700	SAR1B	153.706	0.387052	0.00536146	0.0191879
ENSG00000133142	TCEAL4	208.649	0.290874	0.00536902	0.0192096
ENSG00000182224	CYB5D1	69.0769	0.453967	0.00538662	0.0192671
ENSG00000203727	SAMD5	2.7378	2.84188	0.00539226	0.0192801
ENSG00000204388	HSPA1B	58.2796	0.538143	0.00540003	0.0192988
ENSG00000164543	STK17A	155.745	0.367519	0.00541126	0.0193281
ENSG00000126773	PCNXL4	51.9987	0.596687	0.00541378	0.0193317
ENSG00000167528	ZNF641	20.605	0.758881	0.0054533	0.019451
ENSG00000147202	DIAPH2	96.912	0.484228	0.00551095	0.0196236
ENSG00000177868	CCDC23	120.131	0.54421	0.00552092	0.0196536
ENSG00000141858	SAMD1	271.596	0.535565	0.0055422	0.0197239
ENSG00000164117	FBXO8	7.89937	1.35423	0.0055704	0.0198187
ENSG00000167112	TRUB2	111.442	0.493819	0.00560326	0.0199244
ENSG00000136379	ABHD17C	120.578	0.481705	0.00561508	0.0199609
ENSG00000197223	C1D	40.4448	0.620885	0.00563561	0.0200283
ENSG00000133606	MKRN1	135.15	0.433066	0.00564898	0.0200702
ENSG00000205181	LINC00654	3.94786	2.1423	0.00566584	0.0201189
ENSG00000008952	SEC62	1189.65	0.351297	0.00571079	0.020271
ENSG00000111802	TDP2	48.4624	0.690218	0.00571188	0.020271
ENSG00000165118	C9orf64	51.8975	0.594162	0.00571582	0.0202794
ENSG00000204525	HLA-C	150.389	0.510864	0.00576483	0.0204419
ENSG00000135070	ISCA1	66.537	0.648822	0.00579961	0.0205538
ENSG00000135002	RFK	211.612	0.495863	0.00588423	0.0208073
ENSG00000272316	XXbac-BPGBPG55C20.2	1.98849	3.27526	0.00590152	0.0208568
ENSG00000119013	NDUFB3	259.633	1.06836	0.00591543	0.0209002
ENSG00000249915	PDCD6	273.332	0.314346	0.00592327	0.0209183
ENSG00000156875	HIAT1	53.4902	0.634436	0.00592383	0.0209183
ENSG00000136521	NDUFB5	192.608	0.532101	0.00593456	0.0209445
ENSG00000163069	SGCB	39.3652	0.745033	0.00593748	0.020949
ENSG00000167785	ZNF558	6.29781	1.57913	0.0059473	0.0209779
ENSG00000272047	GTF2H5	265.183	0.491719	0.00595637	0.0210041
ENSG00000139684	ESD	341.479	0.304697	0.00598229	0.0210838
ENSG00000130429	ARPC1B	323.088	0.264551	0.00598951	0.0210975
ENSG00000158941	CCAR2	19.9629	1.10347	0.00599122	0.0210977
ENSG00000112379	KIAA1244	51.801	0.516952	0.0060043	0.0211379
ENSG00000012061	ERCC1	54.3111	0.60664	0.00604471	0.0212684
ENSG00000132356	PRKAA1	62.3754	0.538808	0.00610966	0.0214851
ENSG00000198756	COLGALT2	137.311	0.393583	0.0061397	0.0215669
ENSG00000203666	EFCAB2	33.6346	0.643101	0.00616646	0.021643
ENSG00000146223	RPL7L1	688.264	0.286895	0.00620474	0.0217713
ENSG00000172493	AFF1	46.008	0.788044	0.00621698	0.0218022
ENSG00000171903	CYP4F11	36.5442	0.651777	0.00622642	0.0218294
ENSG00000067704	IARS2	248.051	0.790198	0.00624196	0.0218778
ENSG00000119242	CCDC92	154.991	0.42074	0.00625905	0.0219256
ENSG00000167995	BEST1	2.51585	2.71271	0.0062684	0.0219523
ENSG00000133731	IMPA1	67.8898	0.554694	0.00628229	0.0219889
ENSG00000136052	SLC41A2	33.714	0.658902	0.00628976	0.022009
ENSG00000136159	NUDT15	74.5761	0.585125	0.00629521	0.022022
ENSG00000109917	ZNF259	216.431	0.318947	0.00635378	0.0222086
ENSG00000115520	COQ10B	96.5316	0.406239	0.00636978	0.0222584
ENSG00000179335	CLK3	52.0197	0.504753	0.00637495	0.0222642
ENSG00000111231	GPN3	52.8046	0.622307	0.00637707	0.0222655
ENSG00000155846	PPARGC1B	10.5454	1.10331	0.00639689	0.0223286
ENSG00000162772	ATF3	27.1301	0.711273	0.00644113	0.0224707
ENSG00000196411	EPHB4	656.63	0.363343	0.00644877	0.0224912
ENSG00000087302	C14orf166	317.341	0.270934	0.00645931	0.0225156
ENSG00000176014	TUBB6	7.66086	1.62821	0.00646555	0.0225312
ENSG00000168282	MGAT2	52.7857	0.603398	0.00652599	0.0227294
ENSG00000151292	CSNK1G3	139.119	0.334222	0.00658117	0.022884
ENSG00000161326	DUSP14	210.737	0.305125	0.00660178	0.0229494
ENSG00000101751	POLI	32.0359	0.667049	0.00661904	0.0229968
ENSG00000151655	ITIH2	1471.65	0.476401	0.00663706	0.0230468
ENSG00000110841	PPFIBP1	151.163	0.39119	0.00664011	0.0230511
ENSG00000156017	C9orf41	72.8491	0.432567	0.00671465	0.0232845
ENSG00000242247	ARFGAP3	151.927	0.355715	0.0067204	0.0232981
ENSG00000183624	HMCES	170.994	0.85709	0.00673392	0.0233386
ENSG00000013392	RWDD2A	15.0947	1.06087	0.00674443	0.0233687
ENSG00000197956	S100A6	37.7266	0.691033	0.00677222	0.0234458
ENSG00000136718	IMP4	306.54	0.332064	0.00678435	0.0234815
ENSG00000170270	C14orf142	45.2026	0.679036	0.00679028	0.0234905
ENSG00000151743	AMN1	22.2984	0.755865	0.00682048	0.0235808
ENSG00000114062	UBE3A	574.877	0.236574	0.006843	0.0236459
ENSG00000171469	ZNF561	46.6348	0.56748	0.00685369	0.02367
ENSG00000106603	COA1	180.122	0.558421	0.00693736	0.0239265
ENSG00000150776	C11orf57	380.104	0.302013	0.00695573	0.0239768
ENSG00000198799	LRIG2	29.2995	0.713414	0.00697571	0.0240197
ENSG00000143543	JTB	525.249	0.208556	0.00700333	0.0240952
ENSG00000072786	STK10	27.8463	0.758044	0.00703965	0.0242006
ENSG00000160213	CSTB	286.073	0.82253	0.00709755	0.0243667
ENSG00000158122	AAED1	73.3918	0.455864	0.00710161	0.0243741
ENSG00000137821	LRRC49	3.68635	2.05599	0.00713038	0.0244596
ENSG00000149591	TAGLN	73.4377	0.447935	0.00713358	0.024464
ENSG00000180694	TMEM64	45.7112	0.597286	0.00718641	0.0246149
ENSG00000140006	WDR89	71.3679	0.487569	0.00718919	0.0246149
ENSG00000137275	RIPK1	50.3575	0.647557	0.0072189	0.0247034
ENSG00000101266	CSNK2A1	913.276	0.193618	0.00722324	0.0247063
ENSG00000255435	RP11-770J1.3	2.32346	3.03596	0.0072321	0.0247286
ENSG00000164970	FAM219A	55.6419	0.54949	0.00729991	0.0249337
ENSG00000180953	ST20	58.5007	0.548578	0.00733227	0.0250375
ENSG00000084112	SSH1	68.3634	0.466431	0.00735399	0.0251049
ENSG00000143436	MRPL9	246.957	0.317009	0.00737676	0.0251759
ENSG00000136045	PWP1	464.126	0.28716	0.0073829	0.0251901
ENSG00000108465	CDK5RAP3	207.788	0.379583	0.00742046	0.0253115
ENSG00000102967	DHODH	32.9488	0.615725	0.00743291	0.0253404
ENSG00000100225	FBXO7	290.146	0.308751	0.00743839	0.0253522
ENSG00000067082	KLF6	200.609	0.323333	0.00744135	0.0253556
ENSG00000078246	TULP3	156.304	0.402496	0.00747778	0.0254456
ENSG00000116095	PLEKHA3	149.117	0.353986	0.00748178	0.0254524
ENSG00000111229	ARPC3	652.098	0.30157	0.00748856	0.0254666
ENSG00000249378	LINC01060	3.64712	2.11228	0.00752193	0.0255685
ENSG00000171126	KCNG3	9.03727	1.16751	0.00757755	0.0257438
ENSG00000130958	SLC35D2	553.982	0.459879	0.007613	0.0258436
ENSG00000173465	SSSCA1	29.2732	0.710502	0.00773269	0.026208
ENSG00000138381	ASNSD1	133.546	0.492434	0.00774595	0.0262389
ENSG00000149115	TNKS1BP1	63.845	0.623275	0.00775865	0.026261
ENSG00000111652	COPS7A	157.95	0.981522	0.00776538	0.0262698
ENSG00000180423	HARBI1	9.48155	1.12812	0.00776953	0.0262715
ENSG00000129654	FOXJ1	14.5756	1.21841	0.00778573	0.0263107
ENSG00000122696	SLC25A51	34.4748	0.747191	0.00780942	0.0263837
ENSG00000155463	OXA1L	323.375	0.248681	0.00783441	0.0264401
ENSG00000104221	BRF2	31.4864	0.694096	0.00783737	0.0264431
ENSG00000117174	ZNHIT6	84.3493	0.473332	0.00787653	0.0265681
ENSG00000259153	RP6-65G23.3	23.0714	0.745721	0.0078897	0.0266055
ENSG00000110871	COQ5	202.155	1.74661	0.00802291	0.0270189
ENSG00000103769	RAB11A	199.504	0.290298	0.00811135	0.0272735
ENSG00000179406	LINC00174	8.73359	1.15616	0.00811708	0.0272856
ENSG00000120833	SOCS2	3.83016	1.93515	0.0081654	0.0274263
ENSG00000132680	KIAA0907	146.572	0.452806	0.00817284	0.0274403
ENSG00000185158	LRRC37B	27.3853	0.705876	0.00825003	0.0276449
ENSG00000116273	PHF13	83.5218	0.512467	0.00830704	0.0278139
ENSG00000147133	TAF1	209.523	0.808947	0.00832377	0.0278626
ENSG00000273076	RP3-508I15.22	10.091	1.1058	0.00834937	0.0279263
ENSG00000122550	KLHL7	53.7019	0.725736	0.00839564	0.0280516
ENSG00000247400	DNAJC3-AS1	42.198	0.526816	0.00844745	0.028192
ENSG00000151062	CACNA2D4	167.028	0.390335	0.00844874	0.028192
ENSG00000253368	TRNP1	318.127	0.327872	0.00845339	0.0282001
ENSG00000175063	UBE2C	229.479	0.288777	0.00846528	0.028225
ENSG00000113838	TBCCD1	2.11056	2.81797	0.00852368	0.0283825
ENSG00000188010	MORN2	51.065	0.573346	0.00852801	0.0283895
ENSG00000111361	EIF2B1	109.138	0.487441	0.00856534	0.0284879
ENSG00000119801	YPEL5	62.7948	0.488621	0.0086194	0.0286339
ENSG00000171863	RPS7	4903.83	0.809112	0.00867732	0.028789
ENSG00000165410	CFL2	135.407	0.385479	0.00872024	0.0289085
ENSG00000232445	RP11-132A1.4	30.5532	0.837762	0.00874762	0.0289766
ENSG00000143742	SRP9	139.033	0.869394	0.00879407	0.0291113
ENSG00000170293	CMTM8	174.428	0.308693	0.00883862	0.02924
ENSG00000157557	ETS2	322.929	0.267233	0.00888701	0.029362
ENSG00000181827	RFX7	95.8499	0.478929	0.00891306	0.0294339
ENSG00000165097	KDM1B	26.4992	0.704966	0.00891598	0.0294348
ENSG00000270102	RP11-498E2.8	4.77989	1.67645	0.00895673	0.0295539
ENSG00000066583	ISOC1	113.767	0.486325	0.00895904	0.0295539
ENSG00000134996	OSTF1	37.7391	0.660851	0.00900625	0.0296866
ENSG00000171109	MFN1	96.5111	0.408525	0.00904448	0.0298
ENSG00000100097	LGALS1	107.143	0.367184	0.00913583	0.0300458
ENSG00000145741	BTF3	1070.35	0.29125	0.00915303	0.0300847
ENSG00000134709	HOOK1	220.445	0.289213	0.00916524	0.0301093
[truncated: 10,735 more rows]

## Sheet: upregulated genes
List of genes upregulated by tunicamycin in HepG2 cells
geneID	geneName	log2FoldChange	padj < 0.05
ENSG00000170909	OSCAR	7.34889	4.49366e-13
ENSG00000130487	KLHDC7B	6.67599	1.5869e-41
ENSG00000166343	MSS51	6.13206	8.81715e-10
ENSG00000184779	RPS17	5.83408	0.00178538
ENSG00000148346	LCN2	5.69919	5.71152e-21
ENSG00000160741	CRTC2	5.52723	9.81869e-05
ENSG00000108405	P2RX1	5.50994	1.92329e-29
ENSG00000116701	NCF2	5.31325	8.57317e-06
ENSG00000165272	AQP3	4.63576	1.81102e-06
ENSG00000135406	PRPH	4.6309	0.000224527
ENSG00000147614	ATP6V0D2	4.52031	0.000115389
ENSG00000172432	GTPBP2	4.2686	1.87023e-08
ENSG00000123901	GPR83	4.19957	0.000440901
ENSG00000140678	ITGAX	4.08956	0.00152906
ENSG00000146678	IGFBP1	4.08936	6.35813e-233
ENSG00000187240	DYNC2H1	4.07012	1.33037e-12
ENSG00000214293	RSBN1L-AS1	4.03397	8.83858e-07
ENSG00000164251	F2RL1	4.02569	6.73269e-12
ENSG00000128342	LIF	4.01922	1.01814e-06
ENSG00000255874	LINC00346	3.8416	0.00469356
ENSG00000167077	MEI1	3.78397	4.70356e-29
ENSG00000128590	DNAJB9	3.7777	4.1274e-39
ENSG00000106049	HIBADH	3.5883	5.01137e-05
ENSG00000187049	TMEM216	3.57103	5.16659e-05
ENSG00000115009	CCL20	3.54791	9.56093e-08
ENSG00000164597	COG5	3.40448	0.00177424
ENSG00000145384	FABP2	3.37599	4.86365e-05
ENSG00000149923	PPP4C	3.31038	6.59227e-05
ENSG00000166173	LARP6	3.30685	1.84932e-26
ENSG00000272316	XXbac-BPGBPG55C20.2	3.27526	0.0208568
ENSG00000131652	THOC6	3.26894	0.000502985
ENSG00000106541	AGR2	3.23229	1.87519e-25
ENSG00000128016	ZFP36	3.21204	0.00127096
ENSG00000145050	MANF	3.2065	1.42968e-36
ENSG00000166401	SERPINB8	3.07999	3.04384e-13
ENSG00000117479	SLC19A2	3.06988	1.40393e-06
ENSG00000255435	RP11-770J1.3	3.03596	0.0247286
ENSG00000117586	TNFSF4	3.02621	0.000394623
ENSG00000112337	SLC17A2	3.01824	5.95599e-43
ENSG00000235899	RP11-345L23.1	2.98762	0.0148742
ENSG00000224790	AP000704.5	2.97518	0.00701882
ENSG00000258472	RP11-192H23.4	2.94909	0.000248092
ENSG00000146592	CREB5	2.93064	0.000815921
ENSG00000260916	CCPG1	2.87261	1.87715e-165
ENSG00000116584	ARHGEF2	2.855	7.54554e-31
ENSG00000203727	SAMD5	2.84188	0.0192801
ENSG00000113838	TBCCD1	2.81797	0.0283825
ENSG00000051108	HERPUD1	2.77969	1.06184e-108
ENSG00000108551	RASD1	2.77603	0.00485024
ENSG00000186132	C2orf76	2.77585	0.00580835
ENSG00000166598	HSP90B1	2.72476	1.45564e-145
ENSG00000167995	BEST1	2.71271	0.0219523
ENSG00000176454	LPCAT4	2.70787	0.00981523
ENSG00000203883	SOX18	2.66709	7.6944e-08
ENSG00000150281	CTF1	2.66585	0.0454826
ENSG00000233912	AC026202.3	2.65309	1.86107e-14
ENSG00000013588	GPRC5A	2.61837	0.0408417
ENSG00000239467	AC007405.6	2.60586	2.08651e-08
ENSG00000106948	AKNA	2.60473	9.9499e-51
ENSG00000145088	EAF2	2.58486	0.00134804
ENSG00000147883	CDKN2B	2.5799	3.8187e-07
ENSG00000188613	NANOS1	2.57597	0.00422648
ENSG00000251322	SHANK3	2.55176	0.00372649
ENSG00000240498	CDKN2B-AS1	2.54867	0.0109212
ENSG00000189316	RP11-797H7.5	2.5323	0.00981523
ENSG00000149428	HYOU1	2.52989	6.69449e-137
ENSG00000249459	ZNF286B	2.51353	0.00967597
ENSG00000140450	ARRDC4	2.49716	6.14542e-08
ENSG00000142627	EPHA2	2.46976	4.09044e-10
ENSG00000124882	EREG	2.46287	1.6685e-44
ENSG00000086619	ERO1LB	2.45943	2.72489e-35
ENSG00000273097	RP11-219C20.3	2.44345	0.00871228
ENSG00000123329	ARHGAP9	2.43093	0.00966574
ENSG00000155660	PDIA4	2.42699	2.5891e-92
ENSG00000108561	C1QBP	2.41777	1.0949e-06
ENSG00000198933	TBKBP1	2.41381	0.00142773
ENSG00000100558	PLEK2	2.41365	6.77955e-05
ENSG00000248323	LUCAT1	2.41328	0.000159859
ENSG00000255398	HCAR3	2.41123	0.0191576
ENSG00000125945	ZNF436	2.37863	7.4546e-05
ENSG00000075240	GRAMD4	2.37611	0.0178338
ENSG00000131711	MAP1B	2.37239	3.60554e-83
ENSG00000198910	L1CAM	2.36344	8.70629e-09
ENSG00000108176	DNAJC12	2.34882	0.00788851
ENSG00000142178	SIK1	2.34305	9.09312e-06
ENSG00000134109	EDEM1	2.33616	1.89584e-08
ENSG00000132432	SEC61G	2.31854	5.95354e-07
ENSG00000071537	SEL1L	2.31601	2.02123e-125
ENSG00000114315	HES1	2.31262	1.51177e-14
ENSG00000119729	RHOQ	2.31218	4.22106e-90
ENSG00000155090	KLF10	2.25456	7.05363e-11
ENSG00000070081	NUCB2	2.25408	4.80685e-159
ENSG00000171124	FUT3	2.25211	0.0478357
ENSG00000230590	FTX	2.23972	4.20173e-05
ENSG00000246922	UBAP1L	2.23564	0.000242837
ENSG00000153714	LURAP1L	2.22059	3.20049e-06
ENSG00000168994	PXDC1	2.20283	0.000161674
ENSG00000204370	SDHD	2.18894	0.00845978
ENSG00000140105	WARS	2.18193	5.04384e-101
ENSG00000154914	USP43	2.17957	0.000107488
ENSG00000257605	RP11-680A11.5	2.17936	0.00292179
ENSG00000251450	CTC-459I6.1	2.16465	0.0362955
ENSG00000171471	MAP1LC3B2	2.16387	3.84292e-08
ENSG00000163703	CRELD1	2.16209	3.10129e-70
ENSG00000110944	IL23A	2.15439	0.00380571
ENSG00000163297	ANTXR2	2.14959	3.05577e-16
ENSG00000134970	TMED7	2.14944	1.03298e-24
ENSG00000205181	LINC00654	2.1423	0.0201189
ENSG00000153037	SRP19	2.13366	2.77724e-06
ENSG00000169598	DFFB	2.13319	0.0110522
ENSG00000095752	IL11	2.13308	0.00225795
ENSG00000136997	MYC	2.11734	5.03853e-06
ENSG00000249378	LINC01060	2.11228	0.0255685
ENSG00000163902	RPN1	2.08875	8.44456e-10
ENSG00000136003	ISCU	2.08858	1.64054e-23
ENSG00000106591	MRPL32	2.08849	1.70177e-05
ENSG00000184164	CRELD2	2.08626	1.99284e-145
ENSG00000165312	OTUD1	2.08186	0.0436147
ENSG00000198855	FICD	2.05817	5.55299e-18
ENSG00000137821	LRRC49	2.05599	0.0244596
ENSG00000162298	SYVN1	2.05423	3.42442e-22
ENSG00000236404	RP11-125B21.2	2.04364	0.0013707
ENSG00000240972	MIF	2.0388	0.00624822
ENSG00000138772	ANXA3	2.03769	6.90916e-07
ENSG00000078898	BPIFB2	2.03734	1.84973e-07
ENSG00000204271	SPIN3	2.03192	0.0174819
ENSG00000137955	RABGGTB	2.02158	0.000536492
ENSG00000103222	ABCC1	2.01889	0.000206678
ENSG00000272579	RP11-101E13.5	2.01185	9.6831e-07
ENSG00000241764	AC002467.7	2.00283	0.0172526
ENSG00000070540	WIPI1	2.00194	3.3043e-45
ENSG00000163584	RPL22L1	2.00025	1.76546e-08
ENSG00000134480	CCNH	2.00004	8.09727e-07
ENSG00000153179	RASSF3	1.98017	4.28776e-06
ENSG00000063169	GLTSCR1	1.97878	0.000422451
ENSG00000090520	DNAJB11	1.97814	2.00209e-170
ENSG00000111490	TBC1D30	1.97512	0.0190127
ENSG00000177410	ZFAS1	1.97249	5.86287e-25
ENSG00000183426	NPIPA1	1.96913	0.00421197
ENSG00000140941	MAP1LC3B	1.96541	8.44971e-41
ENSG00000214194	LINC00998	1.96391	6.01914e-06
ENSG00000139197	PEX5	1.95188	6.09552e-07
ENSG00000120833	SOCS2	1.93515	0.0274263
ENSG00000023318	ERP44	1.9343	6.49992e-24
ENSG00000102580	DNAJC3	1.92934	1.97584e-48
ENSG00000264424	MYH4	1.92674	0.0412596
ENSG00000142188	TMEM50B	1.9264	4.8993e-51
ENSG00000163191	S100A11	1.92222	8.62697e-11
ENSG00000154222	CC2D1B	1.92197	5.23925e-05
ENSG00000125249	RAP2A	1.91668	2.93031e-15
ENSG00000156639	ZFAND3	1.91371	5.01804e-16
ENSG00000174951	FUT1	1.88973	0.0331251
ENSG00000152527	PLEKHH2	1.8865	1.27333e-27
ENSG00000162736	NCSTN	1.88274	0.00293214
ENSG00000247626	MARS2	1.8791	2.25672e-07
ENSG00000135047	CTSL	1.87554	1.00339e-13
ENSG00000050130	JKAMP	1.87195	2.49963e-05
ENSG00000011478	QPCTL	1.8716	1.74697e-06
ENSG00000084636	COL16A1	1.86839	1.58849e-21
ENSG00000197037	ZSCAN25	1.85708	3.79825e-06
ENSG00000198380	GFPT1	1.83659	1.54883e-80
ENSG00000167552	TUBA1A	1.83142	0.000430349
ENSG00000136810	TXN	1.82945	1.19181e-07
ENSG00000116761	CTH	1.825	3.20454e-17
ENSG00000132406	TMEM128	1.82439	0.00170179
ENSG00000176845	METRNL	1.81662	1.18566e-08
ENSG00000196116	TDRD7	1.81629	0.0143215
ENSG00000213719	CLIC1	1.81484	5.89532e-07
ENSG00000133816	MICAL2	1.80928	1.28386e-15
ENSG00000135625	EGR4	1.80823	0.0130084
ENSG00000231185	AC005592.2	1.80401	0.0361138
ENSG00000142871	CYR61	1.79	5.60193e-06
ENSG00000119650	IFT43	1.7894	8.77392e-08
ENSG00000106803	SEC61B	1.78897	3.93176e-07
ENSG00000198074	AKR1B10	1.78635	3.38561e-19
ENSG00000147799	ARHGAP39	1.78562	0.000123284
ENSG00000146233	CYP39A1	1.78559	0.000396088
ENSG00000105829	BET1	1.78	4.70846e-11
ENSG00000179241	LDLRAD3	1.77567	0.0309115
ENSG00000163993	S100P	1.7753	1.91087e-100
ENSG00000174437	ATP2A2	1.77399	3.11842e-31
ENSG00000116675	DNAJC6	1.77332	0.000156883
ENSG00000117036	ETV3	1.76939	0.00788851
ENSG00000179104	TMTC2	1.76289	0.000191889
ENSG00000153989	NUS1	1.76097	2.42048e-12
ENSG00000101901	ALG13	1.76033	2.08758e-08
ENSG00000261770	CTC-459F4.1	1.76028	0.000260982
ENSG00000005238	FAM214B	1.75904	0.000156716
ENSG00000113811	SELK	1.7554	1.1111e-42
ENSG00000172183	ISG20	1.75335	5.18319e-10
ENSG00000145107	TM4SF19	1.75203	2.80309e-06
ENSG00000110871	COQ5	1.74661	0.0270189
ENSG00000185269	NOTUM	1.74546	0.000162796
ENSG00000165046	LETM2	1.74374	0.00495301
ENSG00000138459	SLC35A5	1.74367	1.01762e-05
ENSG00000167635	ZNF146	1.73881	3.19655e-12
ENSG00000272476	RP1-191J18.66	1.73736	0.037363
ENSG00000174032	SLC25A30	1.73644	2.51905e-05
ENSG00000150787	PTS	1.72921	4.7626e-09
ENSG00000272335	RP11-53O19.3	1.7264	8.75601e-07
ENSG00000184575	XPOT	1.72433	2.43483e-14
ENSG00000115919	KYNU	1.72337	4.17499e-25
ENSG00000138678	GPAT3 (AGPAT9)	1.71218	3.3202e-21
ENSG00000268001	CTC-241F20.3	1.71178	0.00513508
ENSG00000060982	BCAT1	1.71011	6.27397e-35
ENSG00000128228	SDF2L1	1.70668	3.06781e-66
ENSG00000127990	SGCE	1.70578	8.54948e-05
ENSG00000196305	IARS	1.70469	3.74651e-13
ENSG00000196517	SLC6A9	1.69866	3.33542e-28
ENSG00000197324	LRP10	1.69645	2.09393e-33
ENSG00000270109	RP11-393M11.2	1.69134	0.0017313
ENSG00000214226	C17orf67	1.68663	0.00160018
ENSG00000136010	ALDH1L2	1.67876	4.51083e-09
ENSG00000139278	GLIPR1	1.67671	4.17741e-08
ENSG00000270102	RP11-498E2.8	1.67645	0.0295539
ENSG00000077232	DNAJC10	1.6756	2.81567e-105
ENSG00000147996	CBWD5	1.67467	0.00999775
ENSG00000173221	GLRX	1.66629	4.80466e-25
ENSG00000116604	MEF2D	1.66047	1.9611e-05
ENSG00000154553	PDLIM3	1.65536	0.000321425
ENSG00000205423	CNEP1R1	1.65343	0.0442385
ENSG00000111676	ATN1	1.64819	0.035837
ENSG00000149260	CAPN5	1.64311	0.000480897
ENSG00000130475	FCHO1	1.64117	0.0411693
ENSG00000171867	PRNP	1.6381	3.90523e-19
ENSG00000181220	ZNF746	1.63699	3.82638e-07
ENSG00000187624	C17orf97	1.63115	0.0188763
ENSG00000114473	IQCG	1.63099	0.000716792
ENSG00000153291	SLC25A27	1.63037	1.02571e-06
ENSG00000204147	ASAH2B	1.62951	0.000417892
ENSG00000176014	TUBB6	1.62821	0.0225312
ENSG00000175087	PDIK1L	1.62476	0.00391893
ENSG00000253948	RP11-410L14.2	1.62348	0.0488239
ENSG00000173542	MOB1B	1.62236	8.20968e-06
ENSG00000187840	EIF4EBP1	1.62155	1.98601e-30
ENSG00000146278	PNRC1	1.62093	3.23458e-08
ENSG00000154719	MRPL39	1.62033	0.000843199
ENSG00000108771	DHX58	1.61827	0.00302865
ENSG00000114859	CLCN2	1.61575	0.000610714
ENSG00000169032	MAP2K1	1.61543	4.22796e-07
ENSG00000196167	COLCA1	1.61122	0.043532
ENSG00000233184	RP11-421L21.3	1.61119	0.00666855
ENSG00000140280	LYSMD2	1.60659	0.00904351
ENSG00000143870	PDIA6	1.60503	3.1354e-35
ENSG00000174010	KLHL15	1.60386	0.00768604
ENSG00000196352	CD55	1.6032	6.88988e-30
ENSG00000129473	BCL2L2	1.59863	0.00466317
ENSG00000131018	SYNE1	1.59587	7.26245e-17
ENSG00000100823	APEX1	1.59452	0.000197727
ENSG00000135919	SERPINE2	1.59422	3.55049e-09
ENSG00000186063	AIDA	1.59105	0.000271614
ENSG00000150403	TMCO3	1.5904	6.84185e-11
ENSG00000213341	CHUK	1.58466	8.90604e-10
ENSG00000131115	ZNF227	1.58185	0.000107652
ENSG00000165678	GHITM	1.58168	3.16117e-48
ENSG00000167785	ZNF558	1.57913	0.0209779
ENSG00000128645	HOXD1	1.57863	0.0121844
ENSG00000167861	HID1	1.57768	2.44961e-14
ENSG00000135392	DNAJC14	1.57494	1.92165e-05
ENSG00000198912	C1orf174	1.56956	4.53875e-06
ENSG00000213281	NRAS	1.56669	1.22277e-10
ENSG00000152022	LIX1L	1.56502	1.84177e-07
ENSG00000107159	CA9	1.5594	0.0492669
ENSG00000170190	SLC16A5	1.55895	1.3031e-08
ENSG00000078804	TP53INP2	1.55828	3.80165e-05
ENSG00000166794	PPIB	1.5563	0.000104127
ENSG00000106554	CHCHD3	1.55603	9.11278e-10
ENSG00000117601	SERPINC1	1.55312	3.52262e-30
ENSG00000183696	UPP1	1.55195	3.42061e-12
ENSG00000132964	CDK8	1.55153	6.67144e-05
ENSG00000066855	MTFR1	1.54925	7.37311e-13
ENSG00000088298	EDEM2	1.54629	4.1244e-08
ENSG00000118777	ABCG2	1.54595	0.0101871
ENSG00000253626	EIF5AL1	1.54313	0.0185439
ENSG00000067167	TRAM1	1.54229	4.98386e-15
ENSG00000172216	CEBPB	1.5307	4.07901e-29
ENSG00000167797	CDK2AP2	1.52355	1.82377e-42
ENSG00000010219	DYRK4	1.5224	1.65286e-08
ENSG00000187134	AKR1C1	1.51889	8.34689e-62
ENSG00000106682	EIF4H	1.51875	0.0140094
ENSG00000087074	PPP1R15A	1.51806	3.38839e-21
ENSG00000131871	VIMP	1.51635	3.39689e-36
ENSG00000152503	TRIM36	1.51426	0.00723768
ENSG00000167771	RCOR2	1.51032	1.75406e-06
ENSG00000113269	RNF130	1.50951	0.00356355
ENSG00000102158	MAGT1	1.50409	2.99844e-60
ENSG00000258056	RP11-644F5.11	1.49981	0.0129108
ENSG00000149743	TRPT1	1.49878	6.01914e-06
ENSG00000125821	DTD1	1.49651	5.01303e-06
ENSG00000181004	BBS12	1.49433	0.00428512
ENSG00000100982	PCIF1	1.49352	0.00550933
ENSG00000198924	DCLRE1A	1.49139	0.00154567
ENSG00000121073	SLC35B1	1.4904	2.71481e-34
ENSG00000075188	NUP37	1.48467	0.00173099
ENSG00000117472	TSPAN1	1.47217	0.00497428
ENSG00000224596	ZMIZ1-AS1	1.46712	4.57206e-08
ENSG00000143256	PFDN2	1.46268	1.22567e-28
ENSG00000186594	MIR22HG	1.4625	5.54792e-07
ENSG00000165195	PIGA	1.45892	0.00043967
ENSG00000142661	MYOM3	1.45535	0.000190036
ENSG00000124279	FASTKD3	1.45278	0.00223204
ENSG00000167977	KCTD5	1.45097	1.50985e-08
ENSG00000120742	SERP1	1.45079	9.53288e-58
ENSG00000166484	MAPK7	1.44955	0.000797428
ENSG00000108518	PFN1	1.44375	0.000694147
ENSG00000175592	FOSL1	1.4362	1.61493e-06
ENSG00000151632	AKR1C2	1.43451	4.18559e-51
ENSG00000132170	PPARG	1.43229	3.32655e-06
ENSG00000166562	SEC11C	1.42885	2.48898e-13
ENSG00000130066	SAT1	1.42755	4.27126e-63
ENSG00000106366	SERPINE1	1.42612	7.30921e-15
ENSG00000163694	RBM47	1.42359	1.10359e-05
ENSG00000137193	PIM1	1.42135	0.0486292
ENSG00000148384	INPP5E	1.42059	0.00220699
ENSG00000175197	DDIT3	1.41872	1.43756e-27
ENSG00000196998	WDR45	1.41531	2.88776e-06
ENSG00000155304	HSPA13	1.41521	4.36983e-25
ENSG00000169570	DTWD2	1.41446	0.0113292
ENSG00000171621	SPSB1	1.41179	4.61433e-05
ENSG00000168374	ARF4	1.4115	5.59635e-27
ENSG00000179218	CALR	1.41068	2.75191e-56
ENSG00000152315	KCNK13	1.41055	0.000538592
ENSG00000124688	MAD2L1BP	1.41038	3.27621e-06
ENSG00000143418	CERS2	1.40711	0.00189743
ENSG00000134758	RNF138	1.40628	0.0144751
ENSG00000147852	VLDLR	1.40424	7.95847e-06
ENSG00000134070	IRAK2	1.40334	0.000229915
ENSG00000166471	TMEM41B	1.40282	1.67442e-17
ENSG00000164932	CTHRC1	1.40211	3.42534e-12
ENSG00000101882	NKAP	1.40206	1.48836e-35
ENSG00000164086	DUSP7	1.40182	0.000412163
ENSG00000143106	PSMA5	1.40089	9.45067e-15
ENSG00000197279	ZNF165	1.39868	1.41565e-05
ENSG00000175505	CLCF1	1.39865	0.0146901
ENSG00000179051	RCC2	1.39833	0.00377857
ENSG00000107593	PKD2L1	1.39672	0.00945078
ENSG00000120519	SLC10A7	1.39391	4.57677e-10
ENSG00000114850	SSR3	1.38669	1.96988e-14
ENSG00000162851	TFB2M	1.38583	5.21256e-05
ENSG00000103044	HAS3	1.38315	0.00516226
ENSG00000174171	RP11-23P13.6	1.38214	0.00773534
ENSG00000151726	ACSL1	1.37905	1.91971e-10
ENSG00000113083	LOX	1.3782	6.47024e-17
ENSG00000198276	UCKL1	1.37796	0.0355284
ENSG00000156510	HKDC1	1.37769	2.10309e-18
ENSG00000101104	PABPC1L	1.36814	2.71481e-34
ENSG00000104635	SLC39A14	1.36432	7.35993e-16
ENSG00000085415	SEH1L	1.35846	9.30691e-15
ENSG00000164117	FBXO8	1.35423	0.0198187
ENSG00000143486	EIF2D	1.35376	0.00738621
ENSG00000173486	FKBP2	1.3532	3.33499e-13
ENSG00000181751	C5orf30	1.34975	0.0038862
ENSG00000186666	BCDIN3D	1.34481	0.00386695
ENSG00000178607	ERN1	1.34389	1.5359e-09
ENSG00000183291	2015-09-01	1.34224	4.36366e-05
ENSG00000125089	SH3TC1	1.33988	2.33882e-05
ENSG00000113013	HSPA9	1.33938	4.58415e-34
ENSG00000101928	MOSPD1	1.33419	2.82776e-12
ENSG00000113758	DBN1	1.33263	2.88516e-08
ENSG00000137216	TMEM63B	1.33223	0.0110522
ENSG00000159556	ISL2	1.3296	0.00122457
ENSG00000198833	UBE2J1	1.32907	2.36397e-29
ENSG00000204387	C6orf48	1.32454	1.06002e-17
ENSG00000119328	FAM206A	1.32443	1.20148e-07
ENSG00000143862	ARL8A	1.3231	4.37767e-09
ENSG00000118363	SPCS2	1.3182	2.44643e-12
ENSG00000223759	RP11-353N4.4	1.317	0.00430968
ENSG00000197136	PCNXL3	1.31658	0.0010322
ENSG00000180233	ZNRF2	1.31581	0.00608329
ENSG00000166192	SENP8	1.3158	0.0474038
ENSG00000106484	MEST	1.30829	0.00310403
ENSG00000078237	C12orf5	1.30728	0.000238356
ENSG00000196449	YRDC	1.30652	2.0169e-10
ENSG00000065154	OAT	1.30337	0.0370382
ENSG00000116266	STXBP3	1.30021	0.000432474
ENSG00000180198	RCC1	1.29768	7.79315e-05
ENSG00000169826	CSGALNACT2	1.29568	5.04935e-08
ENSG00000198814	GK	1.29558	5.42716e-06
ENSG00000172345	STARD5	1.29252	0.0049871
ENSG00000126790	L3HYPDH	1.28934	0.000221308
ENSG00000076706	MCAM	1.28667	0.00435788
ENSG00000075239	ACAT1	1.28599	0.000455779
ENSG00000065911	MTHFD2	1.2829	5.86287e-25
ENSG00000112183	RBM24	1.27828	5.65697e-05
ENSG00000081181	ARG2	1.27802	1.00697e-08
ENSG00000152669	CCNO	1.27579	0.0436235
ENSG00000172354	GNB2	1.27459	3.57903e-06
ENSG00000166925	TSC22D4	1.27363	2.26932e-05
ENSG00000128654	MTX2	1.27357	4.92052e-09
ENSG00000187735	TCEA1	1.27029	1.12327e-34
ENSG00000111731	C2CD5	1.26838	0.00656752
ENSG00000135269	TES	1.26788	7.91809e-25
ENSG00000175182	FAM131A	1.26693	0.000741514
ENSG00000116406	EDEM3	1.2662	3.89669e-15
ENSG00000164941	INTS8	1.26263	1.98596e-05
ENSG00000052841	TTC17	1.26133	4.68922e-32
ENSG00000235884	LINC00941	1.26029	0.000579673
ENSG00000120963	ZNF706	1.25931	1.7611e-07
ENSG00000119121	TRPM6	1.25891	0.0113306
ENSG00000140406	MESDC1	1.25764	5.04684e-06
ENSG00000138069	RAB1A	1.25508	1.92445e-25
ENSG00000010818	HIVEP2	1.2542	0.0156917
ENSG00000168003	SLC3A2	1.25346	1.30802e-26
ENSG00000103671	TRIP4	1.25259	2.75559e-06
ENSG00000135185	TMEM243	1.25211	0.00119178
ENSG00000115758	ODC1	1.24424	5.41774e-14
ENSG00000008283	CYB561	1.24259	0.0149375
ENSG00000196367	TRRAP	1.24247	0.0114404
ENSG00000197860	SGTB	1.24052	8.57951e-05
ENSG00000006652	IFRD1	1.23962	1.39295e-16
ENSG00000051596	THOC3	1.23942	0.0449053
ENSG00000120727	PAIP2	1.23764	1.27763e-08
ENSG00000096070	BRPF3	1.23643	4.87748e-05
ENSG00000125459	MSTO1	1.23545	2.32781e-10
ENSG00000131788	PIAS3	1.2333	0.000228832
ENSG00000070669	ASNS	1.23289	2.1984e-11
ENSG00000181649	PHLDA2	1.23102	1.68805e-18
ENSG00000154727	GABPA	1.23037	0.001067
ENSG00000121578	B4GALT4	1.23007	0.000129836
ENSG00000179988	PSTK	1.22977	0.0123125
ENSG00000080822	CLDND1	1.22775	6.41779e-05
ENSG00000198860	TSEN15	1.22725	2.76508e-10
ENSG00000174109	C16orf91	1.226	0.000164435
ENSG00000073910	FRY	1.22585	4.58609e-07
ENSG00000185238	PRMT3	1.22514	0.000477063
ENSG00000133872	TMEM66	1.22309	7.25441e-23
ENSG00000107371	EXOSC3	1.22138	7.83557e-07
ENSG00000101052	IFT52	1.22067	5.35357e-09
ENSG00000146574	CCZ1B	1.21939	0.00288489
ENSG00000129654	FOXJ1	1.21841	0.0263107
ENSG00000205133	TRIQK	1.21815	2.33882e-05
ENSG00000163001	CCDC104	1.21755	1.00695e-18
ENSG00000006327	TNFRSF12A	1.21701	2.77367e-09
ENSG00000176903	PNMA1	1.21493	0.00267967
ENSG00000108509	CAMTA2	1.21405	5.66136e-09
ENSG00000138279	ANXA7	1.21205	2.59518e-13
ENSG00000139800	ZIC5	1.2077	0.00752346
ENSG00000145736	GTF2H2	1.20746	2.90615e-05
ENSG00000108651	UTP6	1.20596	6.77297e-08
ENSG00000184371	CSF1	1.20593	0.0131196
ENSG00000118855	MFSD1	1.20428	5.64629e-06
ENSG00000132128	LRRC41	1.20407	0.00103941
ENSG00000153879	CEBPG	1.20279	1.31981e-11
ENSG00000108788	MLX	1.2007	0.0160282
ENSG00000111752	PHC1	1.20066	0.0370382
ENSG00000197081	IGF2R	1.20011	3.996e-05
ENSG00000126432	PRDX5	1.19352	0.00421889
ENSG00000025708	TYMP	1.19318	0.000121625
ENSG00000137285	TUBB2B	1.19285	0.000455588
ENSG00000198169	ZNF251	1.19193	0.00116735
ENSG00000138036	DYNC2LI1	1.18714	2.52199e-06
ENSG00000120686	UFM1	1.18545	2.175e-15
ENSG00000146409	SLC18B1	1.1853	9.17391e-07
ENSG00000182934	SRPR	1.18416	1.0432e-08
ENSG00000261188	CTA-445C9.14	1.18318	0.0114574
ENSG00000174132	FAM174A	1.18243	1.21072e-05
ENSG00000130699	TAF4	1.18233	0.000419108
ENSG00000134058	CDK7	1.18048	1.78228e-09
ENSG00000214050	FBXO16	1.18033	0.0109836
ENSG00000260708	CTA-29F11.1	1.18	0.000156883
ENSG00000120910	PPP3CC	1.17906	0.00145567
ENSG00000010017	RANBP9	1.1768	0.000811161
ENSG00000118680	MYL12B	1.17585	1.61679e-12
ENSG00000099904	ZDHHC8	1.17564	0.0149715
ENSG00000236609	ZNF853	1.17447	4.43054e-11
ENSG00000003989	SLC7A2	1.17338	2.59067e-08
ENSG00000169359	SLC33A1	1.17199	2.6884e-29
ENSG00000136450	SRSF1	1.1704	0.00313887
ENSG00000111371	SLC38A1	1.16995	5.98254e-23
ENSG00000169504	CLIC4	1.16966	1.14671e-15
ENSG00000171126	KCNG3	1.16751	0.0257438
ENSG00000142669	SH3BGRL3	1.16538	9.61913e-08
ENSG00000057019	DCBLD2	1.16515	2.3358e-18
ENSG00000139620	KANSL2	1.16433	0.00014877
ENSG00000176907	C8orf4	1.1634	0.000235829
ENSG00000143811	PYCR2	1.16302	8.33253e-08
ENSG00000171503	ETFDH	1.16284	0.0024226
ENSG00000135069	PSAT1	1.1627	1.29755e-10
ENSG00000272405	RP11-284F21.10	1.16239	2.21053e-09
ENSG00000155561	NUP205	1.16156	0.000173327
ENSG00000187994	RINL	1.16049	6.24007e-05
ENSG00000107185	RGP1	1.16017	0.00122326
ENSG00000256061	DYX1C1	1.15908	1.77427e-06
ENSG00000169612	FAM103A1	1.15887	0.00133979
ENSG00000104408	EIF3E	1.15853	2.32781e-10
ENSG00000142208	AKT1	1.15774	0.00819847
ENSG00000179406	LINC00174	1.15616	0.0272856
ENSG00000164023	SGMS2	1.15529	0.00634753
ENSG00000173559	NABP1	1.15502	1.39728e-07
ENSG00000183726	TMEM50A	1.15489	0.000578985
ENSG00000127452	FBXL12	1.15416	0.00372649
ENSG00000147889	CDKN2A	1.15204	2.47325e-08
ENSG00000075643	MOCOS	1.15111	2.52704e-20
ENSG00000163170	BOLA3	1.14893	0.000766077
ENSG00000139318	DUSP6	1.14811	2.05837e-10
ENSG00000164647	STEAP1	1.1471	5.9057e-14
ENSG00000064726	BTBD1	1.14364	0.000457579
ENSG00000166946	CCNDBP1	1.14345	3.52059e-05
ENSG00000010270	STARD3NL	1.14191	3.82034e-08
ENSG00000111110	PPM1H	1.13956	0.00010601
ENSG00000120306	CYSTM1	1.13892	1.49588e-06
ENSG00000104231	ZFAND1	1.13613	3.81132e-07
ENSG00000121552	CSTA	1.13568	1.86397e-06
ENSG00000171877	FRMD5	1.13551	0.0130174
ENSG00000138614	VWA9	1.1355	0.0427084
ENSG00000125457	MIF4GD	1.13549	1.0543e-13
ENSG00000172732	MUS81	1.13529	2.10627e-05
ENSG00000089063	TMEM230	1.13435	0.00116717
ENSG00000261455	LINC01003	1.13348	0.0443058
ENSG00000154582	TCEB1	1.1332	1.51864e-07
ENSG00000137692	DCUN1D5	1.13306	6.44938e-10
ENSG00000107864	CPEB3	1.13301	0.00165113
ENSG00000151414	NEK7	1.13285	0.00141087
ENSG00000178202	KDELC2	1.13268	0.000331303
ENSG00000126458	RRAS	1.13249	0.00104451
ENSG00000180398	MCFD2	1.13212	7.58868e-35
ENSG00000086598	TMED2	1.13124	2.92922e-19
ENSG00000203724	C1orf53	1.13086	0.0121479
ENSG00000072849	DERL2	1.13049	1.48073e-22
ENSG00000186376	ZNF75D	1.1297	6.08772e-05
ENSG00000120738	EGR1	1.12922	2.91584e-12
ENSG00000180423	HARBI1	1.12812	0.0262715
ENSG00000147162	OGT	1.12711	1.04547e-09
ENSG00000169410	PTPN9	1.12513	2.05862e-07
ENSG00000113273	ARSB	1.12479	2.45604e-05
ENSG00000139112	GABARAPL1	1.12156	2.75026e-06
ENSG00000144591	GMPPA	1.1207	6.28823e-21
ENSG00000173812	EIF1	1.11724	1.66391e-20
ENSG00000204856	FAM216A	1.11673	1.44025e-06
ENSG00000136986	DERL1	1.11548	4.33098e-10
ENSG00000140987	ZSCAN32	1.11539	0.000116651
ENSG00000070761	C16orf80	1.11382	0.0178736
ENSG00000204899	MZT1	1.11295	1.46164e-05
ENSG00000272556	RP11-638I8.1	1.10999	0.0155913
ENSG00000106105	GARS	1.10902	5.10485e-31
ENSG00000166889	PATL1	1.10888	0.0449338
ENSG00000118939	UCHL3	1.10862	8.78801e-13
ENSG00000158869	FCER1G	1.10838	0.0382654
ENSG00000160991	ORAI2	1.10837	9.12102e-09
ENSG00000001084	GCLC	1.10601	1.0298e-15
ENSG00000273076	RP3-508I15.22	1.1058	0.0279263
ENSG00000132256	TRIM5	1.10565	0.00225599
ENSG00000153132	CLGN	1.10507	2.76937e-14
ENSG00000149100	EIF3M	1.10449	1.56822e-08
ENSG00000158941	CCAR2	1.10347	0.0210977
ENSG00000155846	PPARGC1B	1.10331	0.0223286
ENSG00000131979	GCH1	1.10248	9.52636e-06
ENSG00000150961	SEC24D	1.10142	1.77597e-12
ENSG00000189050	RNFT1	1.10099	0.00422164
ENSG00000034510	TMSB10	1.10049	1.95011e-20
ENSG00000106537	TSPAN13	1.09953	0.000119181
ENSG00000013561	RNF14	1.09635	2.27472e-05
ENSG00000164889	SLC4A2	1.09583	2.3231e-08
ENSG00000115128	SF3B14	1.09534	5.98414e-17
ENSG00000101367	MAPRE1	1.09505	7.68844e-08
ENSG00000122674	CCZ1	1.09458	1.38038e-05
ENSG00000115226	FNDC4	1.09178	7.56919e-11
ENSG00000132388	UBE2G1	1.08851	2.35977e-06
ENSG00000147535	PPAPDC1B	1.08819	1.46052e-15
ENSG00000112033	PPARD	1.08773	0.0048176
ENSG00000101608	MYL12A	1.08135	5.63022e-13
ENSG00000243147	MRPL33	1.07896	0.000844519
ENSG00000197976	AKAP17A	1.07882	2.8762e-15
ENSG00000134278	SPIRE1	1.07608	4.75475e-15
ENSG00000159176	CSRP1	1.07603	2.74683e-08
ENSG00000172164	SNTB1	1.07577	1.09141e-08
ENSG00000147642	SYBU	1.07505	5.42928e-05
ENSG00000100403	ZC3H7B	1.07227	2.84418e-08
ENSG00000115107	STEAP3	1.06904	3.0724e-06
ENSG00000109911	ELP4	1.06882	0.00132843
ENSG00000119013	NDUFB3	1.06836	0.0209002
ENSG00000150995	ITPR1	1.0679	2.0544e-05
ENSG00000154359	LONRF1	1.06757	1.20971e-06
ENSG00000109790	KLHL5	1.06643	2.75977e-10
ENSG00000134780	DAGLA	1.06583	0.000186199
ENSG00000153885	KCTD15	1.0648	0.000122323
ENSG00000196850	PPTC7	1.06417	3.55452e-07
ENSG00000124143	ARHGAP40	1.06402	0.000426594
ENSG00000155115	GTF3C6	1.06393	1.69244e-14
ENSG00000143368	SF3B4	1.06204	0.010915
ENSG00000138078	PREPL	1.06203	9.49708e-22
ENSG00000173153	ESRRA	1.0619	0.00401977
ENSG00000224531	SMIM13	1.0618	2.0182e-10
ENSG00000154447	SH3RF1	1.06089	2.7275e-07
ENSG00000013392	RWDD2A	1.06087	0.0233687
ENSG00000165169	DYNLT3	1.06049	0.000105311
ENSG00000023697	DERA	1.05963	0.0173895
ENSG00000107816	LZTS2	1.05854	0.000142766
ENSG00000260837	RP11-434B12.1	1.05811	0.0411693
ENSG00000049656	CLPTM1L	1.05791	3.17376e-18
ENSG00000137502	RAB30	1.05678	0.0348719
ENSG00000214087	ARL16	1.0541	0.00083151
ENSG00000101310	SEC23B	1.05203	1.12246e-26
ENSG00000251022	THAP9-AS1	1.0519	0.000147043
ENSG00000078177	N4BP2	1.05094	1.09747e-07
ENSG00000052344	PRSS8	1.0508	0.040849
ENSG00000136026	CKAP4	1.05067	9.03591e-12
ENSG00000151881	C5orf28	1.05016	5.21394e-06
ENSG00000180611	MB21D2	1.04974	0.0147232
ENSG00000141570	CBX8	1.04942	0.000393524
ENSG00000120053	GOT1	1.04926	6.89856e-29
ENSG00000165060	FXN	1.04801	5.07595e-07
ENSG00000115446	UNC50	1.04633	3.1139e-06
ENSG00000096746	HNRNPH3	1.04551	3.88518e-07
ENSG00000164253	WDR41	1.04476	4.78264e-14
ENSG00000059728	MXD1	1.04254	1.13881e-06
ENSG00000174444	RPL4	1.04134	2.66846e-08
ENSG00000198242	RPL23A	1.0411	1.69195e-10
ENSG00000182979	MTA1	1.04085	4.62682e-06
ENSG00000076043	REXO2	1.03902	7.46498e-17
ENSG00000138764	CCNG2	1.03893	0.0109836
ENSG00000176986	SEC24C	1.03852	2.00821e-06
ENSG00000168575	SLC20A2	1.03676	5.68021e-05
ENSG00000108671	PSMD11	1.03505	5.00787e-08
ENSG00000105404	RABAC1	1.03399	1.22036e-11
ENSG00000109971	HSPA8	1.03371	2.94309e-06
ENSG00000177054	ZDHHC13	1.03331	0.0126783
ENSG00000068912	ERLEC1	1.0324	2.32948e-23
ENSG00000154813	DPH3	1.03225	1.63797e-06
ENSG00000110768	GTF2H1	1.03114	2.51298e-10
ENSG00000100601	ALKBH1	1.03087	0.0374631
ENSG00000153339	TRAPPC8	1.03052	0.000269708
ENSG00000165689	SDCCAG3	1.02942	2.2454e-11
ENSG00000124160	NCOA5	1.02712	1.96252e-05
ENSG00000188971	RP11-427H3.3	1.02706	7.67833e-14
ENSG00000165533	TTC8	1.02621	0.000426594
ENSG00000095139	ARCN1	1.02549	6.14314e-08
ENSG00000138356	AOX1	1.02476	1.78009e-05
ENSG00000113742	CPEB4	1.02252	8.51767e-09
ENSG00000169105	CHST14	1.02134	0.00120446
ENSG00000147457	CHMP7	1.02082	0.000194786
ENSG00000163577	EIF5A2	1.01915	0.000216993
ENSG00000188171	ZNF626	1.01854	0.000381237
ENSG00000137876	RSL24D1	1.01659	4.96662e-10
ENSG00000164715	LMTK2	1.01483	0.0389292
ENSG00000091127	PUS7	1.01384	3.64593e-06
ENSG00000163683	SMIM14	1.01361	5.18946e-20
ENSG00000163347	CLDN1	1.01181	7.1748e-20
ENSG00000126249	PDCD2L	1.01101	9.89933e-06
ENSG00000138131	LOXL4	1.0107	0.00308578
ENSG00000137575	SDCBP	1.00986	1.04683e-05
ENSG00000141568	FOXK2	1.0082	8.03249e-12
ENSG00000167004	PDIA3	1.00618	7.15824e-10
ENSG00000174943	KCTD13	1.00371	0.00426245
ENSG00000123739	PLA2G12A	1.00244	1.67917e-10
ENSG00000197555	SIPA1L1	1.00034	4.47431e-09
ENSG00000131759	RARA	0.999644	0.000702121
ENSG00000198369	SPRED2	0.999355	0.000845124
ENSG00000068438	FTSJ1	0.998862	1.77574e-11
ENSG00000143294	PRCC	0.998186	0.000119006
ENSG00000215712	TMEM242	0.997875	0.000824996
ENSG00000136813	KIAA0368	0.995843	3.9854e-08
ENSG00000159921	GNE	0.995213	0.00360645
ENSG00000250479	CHCHD10	0.993436	1.97848e-37
ENSG00000117394	SLC2A1	0.993413	6.64181e-15
ENSG00000204335	SP5	0.991205	0.00251615
ENSG00000234072	AC074117.10	0.989904	0.0330827
ENSG00000075426	FOSL2	0.989854	0.000763084
ENSG00000131981	LGALS3	0.988405	1.77781e-08
ENSG00000164695	CHMP4C	0.985793	3.77483e-08
ENSG00000182831	C16orf72	0.985747	7.77254e-06
ENSG00000205808	PPAPDC2	0.98553	0.000331303
ENSG00000143162	CREG1	0.983911	0.000188997
ENSG00000166046	TCP11L2	0.98355	0.00136462
ENSG00000109270	LAMTOR3	0.982762	0.000547452
ENSG00000145354	CISD2	0.982576	5.77998e-22
ENSG00000119686	FLVCR2	0.9817	1.92165e-05
ENSG00000111652	COPS7A	0.981522	0.0262698
ENSG00000185808	PIGP	0.981174	8.80606e-05
ENSG00000186340	THBS2	0.981172	0.000158535
ENSG00000166833	NAV2	0.981092	4.15228e-10
ENSG00000204628	GNB2L1	0.980872	2.99529e-14
ENSG00000072401	UBE2D1	0.976942	0.00135999
ENSG00000080031	PTPRH	0.975762	0.000136684
ENSG00000086065	CHMP5	0.974559	2.3411e-05
ENSG00000196387	ZNF140	0.974314	0.0181133
ENSG00000132541	HRSP12	0.973665	0.00192973
ENSG00000059758	CDK17	0.971465	0.00273763
ENSG00000185115	NDNL2	0.971158	0.0105199
ENSG00000011007	TCEB3	0.970698	1.84975e-07
ENSG00000142867	BCL10	0.969909	0.0051882
ENSG00000085721	RRN3	0.969022	3.25146e-05
ENSG00000074842	C19orf10	0.96901	2.83662e-23
ENSG00000144355	DLX1	0.968806	1.23072e-09
ENSG00000156508	EEF1A1	0.967365	0.00217731
ENSG00000160062	ZBTB8A	0.96722	0.000271118
ENSG00000087460	GNAS	0.966212	3.25677e-08
ENSG00000197451	HNRNPAB	0.966144	2.22613e-08
ENSG00000118518	RNF146	0.96472	7.63032e-06
ENSG00000120254	MTHFD1L	0.963783	9.03876e-21
ENSG00000135148	TRAFD1	0.962479	0.00290755
ENSG00000131373	HACL1	0.961501	3.26019e-05
ENSG00000063241	ISOC2	0.96125	0.00171795
ENSG00000088812	ATRN	0.960517	4.99111e-05
ENSG00000143515	ATP8B2	0.960361	0.00114609
ENSG00000137494	ANKRD42	0.960149	0.0064273
ENSG00000122026	RPL21	0.959619	7.86789e-10
ENSG00000162733	DDR2	0.956317	6.27016e-05
ENSG00000109475	RPL34	0.956308	2.68423e-06
ENSG00000244038	DDOST	0.955524	0.0186322
ENSG00000137500	CCDC90B	0.955073	8.20793e-10
ENSG00000120889	TNFRSF10B	0.954682	4.38076e-08
ENSG00000163512	AZI2	0.954377	1.30597e-08
ENSG00000197496	SLC2A10	0.953764	0.0121051
ENSG00000125753	VASP	0.951898	1.49681e-07
ENSG00000175215	CTDSP2	0.950567	0.000136684
ENSG00000130340	SNX9	0.949324	0.000141584
ENSG00000228474	OST4	0.947119	0.00782607
ENSG00000185344	ATP6V0A2	0.946583	1.53989e-11
ENSG00000140854	KATNB1	0.946081	1.63084e-11
ENSG00000147912	FBXO10	0.945496	0.00935313
ENSG00000184014	DENND5A	0.94314	4.41996e-06
ENSG00000141452	C18orf8	0.942551	2.87912e-05
ENSG00000143344	RGL1	0.942404	1.34435e-06
ENSG00000120333	MRPS14	0.940987	6.72368e-08
ENSG00000168502	SOGA2	0.940955	0.00800032
ENSG00000196604	POTEF	0.940944	0.00801893
ENSG00000175376	EIF1AD	0.940069	0.000787298
ENSG00000241685	ARPC1A	0.939766	2.60855e-05
ENSG00000104381	GDAP1	0.939327	3.22102e-05
ENSG00000113621	TXNDC15	0.938981	1.0022e-08
ENSG00000165417	GTF2A1	0.938713	2.36434e-06
ENSG00000241878	PISD	0.938235	1.91914e-05
ENSG00000197780	TAF13	0.938112	6.30873e-07
ENSG00000127837	AAMP	0.938052	0.00345111
ENSG00000165527	ARF6	0.937783	0.000823612
ENSG00000113448	PDE4D	0.93772	0.000174532
ENSG00000131730	CKMT2	0.936271	0.0137499
ENSG00000171223	JUNB	0.936201	1.45328e-05
ENSG00000135932	CAB39	0.93557	0.00272152
ENSG00000100612	DHRS7	0.934598	0.000741869
ENSG00000111875	ASF1A	0.934257	2.19967e-07
ENSG00000109466	KLHL2	0.933146	0.0135295
ENSG00000162368	CMPK1	0.932099	4.53352e-09
ENSG00000119661	DNAL1	0.931424	4.05027e-05
ENSG00000135048	TMEM2	0.93077	0.00215855
ENSG00000167395	ZNF646	0.930619	0.0370146
ENSG00000161179	YDJC	0.930413	8.03379e-10
ENSG00000138018	EPT1	0.929362	3.79325e-06
ENSG00000143420	ENSA	0.929168	1.876e-05
ENSG00000132906	CASP9	0.927955	0.0474114
ENSG00000198431	TXNRD1	0.927159	3.18952e-13
ENSG00000035681	NSMAF	0.926744	0.000811161
ENSG00000159596	TMEM69	0.926631	3.81594e-05
ENSG00000182199	SHMT2	0.925031	8.02213e-26
ENSG00000112234	FBXL4	0.92463	0.00115624
ENSG00000170417	TMEM182	0.923163	0.0334479
ENSG00000134107	BHLHE40	0.922573	0.017912
ENSG00000117118	SDHB	0.922514	1.80291e-06
ENSG00000273014	RP11-225B17.2	0.922359	0.00358164
ENSG00000157191	NECAP2	0.922078	0.000259055
ENSG00000107223	EDF1	0.921815	2.62318e-20
ENSG00000188419	CHM	0.92067	1.28545e-05
ENSG00000133393	FOPNL	0.920314	1.03757e-06
ENSG00000204560	DHX16	0.920113	0.000114472
ENSG00000259959	RP11-121C2.2	0.91917	0.00379449
ENSG00000144867	SRPRB	0.919156	2.45513e-23
ENSG00000133740	E2F5	0.918889	1.24427e-06
ENSG00000134375	TIMM17A	0.918519	3.7431e-15
ENSG00000203705	TATDN3	0.918384	0.0405707
ENSG00000140743	CDR2	0.917845	3.54293e-06
ENSG00000177606	JUN	0.917536	2.8382e-10
ENSG00000169926	KLF13	0.917219	2.26717e-05
ENSG00000176018	LYSMD3	0.916934	0.00356355
ENSG00000082212	ME2	0.916743	4.09116e-05
ENSG00000184205	TSPYL2	0.916189	1.57364e-05
ENSG00000116752	BCAS2	0.915385	3.62151e-05
ENSG00000239887	C1orf226	0.91511	0.00748353
ENSG00000123297	TSFM	0.91474	4.6958e-05
ENSG00000174405	LIG4	0.914267	0.0106814
ENSG00000076053	RBM7	0.913112	0.00873069
ENSG00000134153	EMC7	0.912841	1.58265e-07
ENSG00000138709	LARP1B	0.912738	2.34318e-19
ENSG00000141627	DYM	0.912069	5.45177e-06
ENSG00000231889	TRAF3IP2-AS1	0.910654	0.0488239
ENSG00000130513	GDF15	0.910634	2.39995e-34
ENSG00000148484	RSU1	0.909607	7.02249e-08
ENSG00000163636	PSMD6	0.909165	5.83062e-08
ENSG00000189227	C15orf61	0.908954	5.73638e-06
ENSG00000174749	C4orf32	0.908412	8.02258e-07
ENSG00000082641	NFE2L1	0.907866	5.42171e-20
ENSG00000197019	SERTAD1	0.904513	0.0304598
ENSG00000102317	RBM3	0.903824	1.00479e-12
ENSG00000101442	ACTR5	0.903622	0.000235471
ENSG00000164818	HEATR2	0.902154	0.00949018
ENSG00000166261	ZNF202	0.901894	0.00675887
ENSG00000136152	COG3	0.900827	6.15721e-05
ENSG00000088826	SMOX	0.900323	1.00774e-10
ENSG00000152642	GPD1L	0.900305	0.00240233
ENSG00000005700	IBTK	0.899219	5.90836e-11
ENSG00000000419	DPM1	0.898443	2.78627e-05
ENSG00000100325	ASCC2	0.897383	0.0126338
ENSG00000077616	NAALAD2	0.896476	0.0350394
ENSG00000005022	SLC25A5	0.89624	0.00205351
ENSG00000136122	BORA	0.895726	0.0118889
ENSG00000247077	PGAM5	0.89495	0.000107052
ENSG00000153066	TXNDC11	0.89486	1.34709e-05
ENSG00000138413	IDH1	0.894295	7.55529e-07
ENSG00000132676	DAP3	0.893926	8.20892e-07
ENSG00000104687	GSR	0.893799	3.77314e-07
ENSG00000049449	RCN1	0.89376	2.82633e-14
ENSG00000132507	EIF5A	0.893268	6.8289e-07
ENSG00000134317	GRHL1	0.892572	0.00210581
ENSG00000179918	SEPHS2	0.891155	9.4832e-09
ENSG00000119688	ABCD4	0.889398	6.32292e-06
ENSG00000198856	OSTC	0.889013	4.01268e-17
ENSG00000172115	CYCS	0.886481	3.42442e-22
ENSG00000133818	RRAS2	0.88419	2.86781e-05
ENSG00000164266	SPINK1	0.884023	1.11301e-08
ENSG00000007866	TEAD3	0.881981	0.00640396
ENSG00000163508	EOMES	0.881058	0.00855198
ENSG00000130204	TOMM40	0.87982	6.92888e-06
ENSG00000177542	SLC25A22	0.879105	0.000319264
ENSG00000136770	DNAJC1	0.878904	5.42171e-20
ENSG00000197713	RPE	0.876455	1.09085e-05
ENSG00000175224	ATG13	0.875653	2.55518e-07
ENSG00000185022	MAFF	0.875114	0.000881863
ENSG00000205670	SMIM11	0.873115	0.00044024
ENSG00000172331	BPGM	0.871729	0.0417036
ENSG00000189060	H1F0	0.871397	4.16082e-09
ENSG00000250317	SMIM20	0.869453	0.0041953
ENSG00000143742	SRP9	0.869394	0.0291113
ENSG00000126524	SBDS	0.869309	2.85891e-08
ENSG00000145868	FBXO38	0.868071	0.00851178
ENSG00000162923	WDR26	0.867977	0.000431386
ENSG00000100522	GNPNAT1	0.864682	3.60421e-12
ENSG00000121864	ZNF639	0.863959	4.1655e-05
ENSG00000044115	CTNNA1	0.863952	1.20959e-12
ENSG00000145632	PLK2	0.862949	0.0118712
ENSG00000104412	EMC2	0.86266	9.89147e-08
ENSG00000130725	UBE2M	0.861158	2.24783e-10
ENSG00000139514	SLC7A1	0.859266	9.74522e-14
ENSG00000198841	KTI12	0.858869	0.0125002
ENSG00000183624	HMCES	0.85709	0.0233386
ENSG00000145623	OSMR	0.856819	0.00107486
ENSG00000163818	LZTFL1	0.856679	0.00329029
ENSG00000259803	SLC22A31	0.856138	0.0392168
ENSG00000170185	USP38	0.856008	0.00257956
ENSG00000168040	FADD	0.855899	2.23054e-06
ENSG00000173531	MST1	0.855182	1.90372e-10
ENSG00000196937	FAM3C	0.854751	3.26267e-06
ENSG00000259974	LINC00261	0.854663	4.68314e-08
ENSG00000158796	DEDD	0.85431	5.42006e-05
ENSG00000205250	E2F4	0.852811	0.000125649
ENSG00000224032	EPB41L4A-AS1	0.852241	1.01992e-16
ENSG00000166986	MARS	0.852123	4.37221e-08
ENSG00000107140	TESK1	0.85187	0.0169576
ENSG00000130147	SH3BP4	0.851269	0.000112963
ENSG00000126903	SLC10A3	0.850485	6.57118e-05
ENSG00000037474	NSUN2	0.849772	1.51377e-08
ENSG00000103353	UBFD1	0.849654	1.26152e-06
ENSG00000081177	EXD2	0.848581	0.0133309
ENSG00000100528	CNIH1	0.847958	2.16109e-09
ENSG00000143761	ARF1	0.847938	1.70634e-19
ENSG00000164659	KIAA1324L	0.847006	0.0428714
ENSG00000198894	CIPC	0.846668	0.0471583
ENSG00000123091	RNF11	0.846633	2.49322e-07
ENSG00000170144	HNRNPA3	0.84305	9.2193e-07
ENSG00000141084	RANBP10	0.842825	0.00429538
ENSG00000132155	RAF1	0.842138	0.00233464
ENSG00000050344	NFE2L3	0.841682	0.000329978
ENSG00000132359	RAP1GAP2	0.841329	8.188e-05
ENSG00000105640	RPL18A	0.841251	1.59906e-07
ENSG00000119820	YIPF4	0.838886	7.52544e-25
ENSG00000148110	HIATL1	0.837964	0.012688
ENSG00000173457	PPP1R14B	0.837847	6.35804e-08
ENSG00000232445	RP11-132A1.4	0.837762	0.0289766
ENSG00000115091	ACTR3	0.837752	7.1748e-20
ENSG00000066926	FECH	0.837397	0.000787932
ENSG00000173621	LRFN4	0.836734	0.0430599
ENSG00000090020	SLC9A1	0.836311	9.53954e-05
ENSG00000117289	TXNIP	0.835049	1.67439e-11
ENSG00000147533	GOLGA7	0.834448	2.82761e-06
ENSG00000083799	CYLD	0.833166	0.000154895
ENSG00000188707	ZBED6CL	0.832086	0.00220699
ENSG00000168615	ADAM9	0.831276	3.87845e-05
ENSG00000156482	RPL30	0.830798	5.14382e-08
ENSG00000105185	PDCD5	0.830543	1.96428e-08
ENSG00000118762	PKD2	0.829391	0.00010444
ENSG00000173011	TADA2B	0.828441	0.00134265
ENSG00000255112	CHMP1B	0.828376	0.00110023
ENSG00000119048	UBE2B	0.828064	4.14011e-07
ENSG00000128789	PSMG2	0.827928	3.26521e-05
ENSG00000165898	ISCA2	0.8269	8.16882e-06
ENSG00000169122	FAM110B	0.826656	0.0104426
ENSG00000198839	ZNF277	0.826531	2.35344e-05
ENSG00000184009	ACTG1	0.826238	5.22137e-13
ENSG00000185624	P4HB	0.825158	3.97288e-46
ENSG00000125952	MAX	0.824242	4.19893e-08
ENSG00000131389	SLC6A6	0.824203	1.6644e-05
ENSG00000112078	KCTD20	0.822953	6.14314e-08
ENSG00000160213	CSTB	0.82253	0.0243667
ENSG00000110925	CSRNP2	0.821908	0.00487591
ENSG00000226479	TMEM185B	0.821735	0.000141592
ENSG00000116815	CD58	0.821733	0.000322924
ENSG00000198832	SELM	0.820802	0.000508292
ENSG00000177058	SLC38A9	0.819794	0.00154758
ENSG00000171462	DLK2	0.819645	0.0425498
ENSG00000074935	TUBE1	0.81877	0.00010676
ENSG00000105669	COPE	0.818386	8.25742e-06
ENSG00000147677	EIF3H	0.816627	7.38882e-13
ENSG00000136783	NIPSNAP3A	0.816395	0.0102957
ENSG00000121022	COPS5	0.815014	1.17116e-05
ENSG00000100207	TCF20	0.814412	9.52636e-06
ENSG00000115944	COX7A2L	0.813787	8.05766e-11
ENSG00000164182	NDUFAF2	0.813764	4.50249e-10
ENSG00000100418	DESI1	0.813217	1.77014e-06
ENSG00000136560	TANK	0.812754	0.00138072
ENSG00000112715	VEGFA	0.812488	0.000178477
ENSG00000005812	FBXL3	0.81197	0.0131835
ENSG00000125304	TM9SF2	0.811487	0.00734578
ENSG00000084731	KIF3C	0.811249	0.0111054
ENSG00000097033	SH3GLB1	0.811014	3.54936e-09
ENSG00000167005	NUDT21	0.810723	0.000469828
ENSG00000139687	RB1	0.810035	0.00540754
ENSG00000100814	CCNB1IP1	0.809271	5.92587e-09
ENSG00000171863	RPS7	0.809112	0.028789
ENSG00000147133	TAF1	0.808947	0.0278626
ENSG00000198363	ASPH	0.808635	2.28348e-16
ENSG00000100567	PSMA3	0.807693	1.13207e-06
ENSG00000186130	ZBTB6	0.807509	0.0351446
ENSG00000174238	PITPNA	0.806889	3.24734e-10
ENSG00000165506	DNAAF2	0.806814	0.0145047
ENSG00000170425	ADORA2B	0.806194	0.000552452
ENSG00000272141	RP11-465B22.8	0.805927	0.0390738
ENSG00000092208	GEMIN2	0.805572	0.0349342
ENSG00000141720	PIP4K2B	0.805277	0.0303225
ENSG00000050748	MAPK9	0.804827	0.00730818
ENSG00000101255	TRIB3	0.80464	1.37386e-19
ENSG00000136720	HS6ST1	0.803253	0.00289609
ENSG00000122042	UBL3	0.80246	3.996e-05
ENSG00000180817	PPA1	0.801143	8.77574e-07
ENSG00000154144	TBRG1	0.800996	1.42781e-07
ENSG00000031698	SARS	0.800647	3.47424e-11
ENSG00000063046	EIF4B	0.800426	1.91492e-11
ENSG00000185262	UBALD2	0.800196	2.15698e-06
ENSG00000212734	C17orf100	0.799512	0.0166263
ENSG00000107742	SPOCK2	0.797778	7.41761e-15
ENSG00000107249	GLIS3	0.797522	0.0446812
ENSG00000145740	SLC30A5	0.796276	0.000112739
ENSG00000133313	CNDP2	0.796269	3.41842e-08
ENSG00000110321	EIF4G2	0.795958	1.4099e-20
ENSG00000174136	RGMB	0.795045	0.0128826
ENSG00000047249	ATP6V1H	0.794955	1.62352e-05
ENSG00000165672	PRDX3	0.79419	8.65287e-05
ENSG00000028839	TBPL1	0.793645	0.00590774
ENSG00000170876	TMEM43	0.7922	1.00888e-06
ENSG00000141198	TOM1L1	0.791872	3.89662e-05
ENSG00000259758	CASC7	0.791847	1.79657e-05
ENSG00000067704	IARS2	0.790198	0.0218778
ENSG00000163291	PAQR3	0.788879	0.0103457
ENSG00000162813	BPNT1	0.788758	0.000810253
ENSG00000172493	AFF1	0.788044	0.0218022
ENSG00000144468	RHBDD1	0.787491	0.000809296
ENSG00000197771	MCMBP	0.786942	3.87669e-05
ENSG00000180228	PRKRA	0.786693	3.6084e-07
ENSG00000184220	CMSS1	0.786461	4.17144e-07
ENSG00000111726	CMAS	0.785386	0.00035899
ENSG00000146281	PM20D2	0.784485	0.000639185
ENSG00000143621	ILF2	0.783277	3.88361e-06
ENSG00000159399	HK2	0.78308	0.00034473
ENSG00000100889	PCK2	0.782972	1.24486e-15
ENSG00000108439	PNPO	0.782025	0.000444012
ENSG00000176407	KCMF1	0.781693	2.46662e-07
ENSG00000126821	SGPP1	0.781523	0.00335026
ENSG00000176261	ZBTB8OS	0.781391	1.08979e-05
ENSG00000081307	UBA5	0.781271	4.73337e-08
ENSG00000151012	SLC7A11	0.780859	6.08342e-14
ENSG00000120992	LYPLA1	0.780723	1.15345e-07
ENSG00000023909	GCLM	0.780399	2.12624e-07
ENSG00000205981	DNAJC19	0.780376	0.000104677
ENSG00000155906	RMND1	0.777904	0.0025364
ENSG00000166529	ZSCAN21	0.777527	0.0425498
ENSG00000147403	RPL10	0.776527	2.79891e-05
ENSG00000101384	JAG1	0.776253	6.34353e-07
ENSG00000130024	PHF10	0.775127	5.76776e-05
ENSG00000176853	FAM91A1	0.774687	2.41773e-05
ENSG00000127922	SHFM1	0.774142	0.000174784
ENSG00000091409	ITGA6	0.773761	6.14677e-06
ENSG00000104805	NUCB1	0.773708	1.34385e-13
ENSG00000151929	BAG3	0.77192	0.00245459
ENSG00000130312	MRPL34	0.771309	0.0471845
ENSG00000156958	GALK2	0.77097	0.000853002
ENSG00000156599	ZDHHC5	0.770961	0.00150625
ENSG00000136104	RNASEH2B	0.770789	0.000123146
ENSG00000121644	DESI2	0.770625	1.13964e-06
ENSG00000058063	ATP11B	0.770216	0.000842184
ENSG00000159658	EFCAB14	0.770064	7.50528e-05
ENSG00000065485	PDIA5	0.769992	9.44688e-05
ENSG00000089818	NECAP1	0.769203	0.00246128
ENSG00000254858	MPV17L2	0.76715	0.000243799
ENSG00000177879	AP3S1	0.765772	4.99143e-09
ENSG00000143951	WDPCP	0.764853	0.03854
ENSG00000077549	CAPZB	0.764456	3.06606e-05
ENSG00000133131	MORC4	0.76389	7.51005e-07
ENSG00000196923	PDLIM7	0.763854	0.00498787
ENSG00000168538	TRAPPC11	0.762542	0.00474296
ENSG00000144597	EAF1	0.762197	0.00202001
ENSG00000123106	CCDC91	0.761732	9.12102e-09
ENSG00000116030	SUMO1	0.76145	0.000642144
ENSG00000174100	MRPL45	0.761288	1.48615e-05
ENSG00000137720	C11orf1	0.76064	0.0485928
ENSG00000167996	FTH1	0.760512	5.4895e-05
ENSG00000167528	ZNF641	0.758881	0.019451
ENSG00000184840	TMED9	0.758524	5.90528e-20
ENSG00000072786	STK10	0.758044	0.0242006
ENSG00000120158	RCL1	0.757974	0.000211372
ENSG00000134717	BTF3L4	0.757623	0.000187144
ENSG00000109220	CHIC2	0.756829	0.0427159
ENSG00000138382	METTL5	0.756636	1.50138e-05
ENSG00000151743	AMN1	0.755865	0.0235808
ENSG00000136868	SLC31A1	0.755073	4.69566e-18
ENSG00000135953	MFSD9	0.75505	2.85921e-08
ENSG00000183010	PYCR1	0.75493	2.82142e-14
ENSG00000129128	SPCS3	0.754818	9.3494e-19
ENSG00000100994	PYGB	0.754723	9.94651e-09
ENSG00000154640	BTG3	0.754586	0.00110916
ENSG00000153214	TMEM87B	0.754579	6.20908e-13
ENSG00000146476	C6orf211	0.753923	0.0104879
ENSG00000135636	DYSF	0.753897	0.009786
ENSG00000120805	ARL1	0.752442	2.11021e-09
ENSG00000269996	RP11-343N15.5	0.75218	0.00150031
ENSG00000119866	BCL11A	0.751631	0.0474037
ENSG00000122696	SLC25A51	0.747191	0.0263837
ENSG00000114784	EIF1B	0.746484	2.59323e-05
ENSG00000076928	ARHGEF1	0.746427	0.00232654
ENSG00000141510	TP53	0.746101	1.17271e-07
ENSG00000259153	RP6-65G23.3	0.745721	0.0266055
ENSG00000163069	SGCB	0.745033	0.020949
ENSG00000106615	RHEB	0.741493	0.000747531
ENSG00000129657	SEC14L1	0.741273	0.000750434
ENSG00000140859	KIFC3	0.741155	2.10592e-05
ENSG00000168005	C11orf84	0.739682	0.0023369
ENSG00000102531	FNDC3A	0.739528	4.58822e-06
ENSG00000131323	TRAF3	0.739419	0.000401643
ENSG00000089022	MAPKAPK5	0.73937	0.000229753
ENSG00000196715	VKORC1L1	0.738388	2.8394e-06
ENSG00000123575	FAM199X	0.737843	0.00182038
ENSG00000177683	THAP5	0.737344	0.000151685
ENSG00000135049	AGTPBP1	0.735951	0.00128958
ENSG00000115539	PDCL3	0.735906	0.00909754
ENSG00000157110	RBPMS	0.735366	2.93502e-08
ENSG00000124802	EEF1E1	0.734322	7.04174e-06
ENSG00000165997	ARL5B	0.733728	5.06238e-08
ENSG00000118217	ATF6	0.733622	2.06323e-07
ENSG00000172339	ALG14	0.732779	0.000522035
ENSG00000168066	SF1	0.732368	4.37331e-11
ENSG00000114767	RRP9	0.731868	7.04174e-06
ENSG00000139323	POC1B	0.731489	0.00632183
ENSG00000115977	AAK1	0.73043	2.03406e-08
ENSG00000067365	METTL22	0.730282	0.00701882
ENSG00000134452	FBXO18	0.730243	0.00080666
ENSG00000108666	C17orf75	0.730238	0.000306953
ENSG00000088899	LZTS3	0.729697	5.1414e-05
ENSG00000171735	CAMTA1	0.729531	8.34677e-06
ENSG00000136840	ST6GALNAC4	0.728393	4.03352e-07
ENSG00000111711	GOLT1B	0.728145	3.52081e-07
ENSG00000095380	NANS	0.728097	1.06429e-13
ENSG00000147676	MAL2	0.72803	1.06538e-21
ENSG00000219481	NBPF1	0.727732	0.000149518
ENSG00000171121	KCNMB3	0.727383	2.55168e-07
ENSG00000118965	WDR35	0.727019	0.00197035
ENSG00000122550	KLHL7	0.725736	0.0280516
ENSG00000141068	KSR1	0.725028	0.00762458
ENSG00000117500	TMED5	0.724892	6.87373e-09
ENSG00000168288	MMADHC	0.723866	7.35527e-05
ENSG00000120705	ETF1	0.723182	0.0306897
ENSG00000108107	RPL28	0.723157	7.67833e-14
ENSG00000197043	ANXA6	0.722841	2.35434e-08
ENSG00000175792	RUVBL1	0.722004	3.08408e-06
ENSG00000144524	COPS7B	0.721647	0.00379458
ENSG00000257103	LSM14A	0.721404	7.278e-06
ENSG00000144848	ATG3	0.721118	1.90793e-05
ENSG00000206503	HLA-A	0.721072	3.93608e-06
ENSG00000106070	GRB10	0.721011	4.38009e-06
ENSG00000141543	EIF4A3	0.719749	0.0308607
ENSG00000130675	MNX1	0.719609	0.00762458
ENSG00000125691	RPL23	0.71851	2.13733e-06
ENSG00000167526	RPL13	0.718403	4.7953e-08
ENSG00000126012	KDM5C	0.7175	0.000140537
ENSG00000168286	THAP11	0.716045	0.000173154
ENSG00000256525	POLG2	0.71553	0.00265978
ENSG00000233016	SNHG7	0.715487	0.00131564
ENSG00000038002	AGA	0.715232	7.32612e-08
ENSG00000104228	TRIM35	0.714832	0.018127
ENSG00000006453	BAIAP2L1	0.714531	1.0776e-09
ENSG00000198799	LRIG2	0.713414	0.0240197
ENSG00000129055	ANAPC13	0.71331	0.000190789
ENSG00000162772	ATF3	0.711273	0.0224707
ENSG00000173465	SSSCA1	0.710502	0.026208
ENSG00000151151	IPMK	0.709776	0.00581535
ENSG00000006530	AGK	0.708615	0.0111878
ENSG00000171311	EXOSC1	0.708143	7.95825e-06
ENSG00000070770	CSNK2A2	0.707848	2.33606e-09
ENSG00000236624	CCDC163P	0.707751	0.0420974
ENSG00000137364	TPMT	0.707545	0.00105649
ENSG00000160124	CCDC58	0.707453	5.5705e-07
ENSG00000170113	NIPA1	0.70723	0.00144206
ENSG00000033327	GAB2	0.706723	0.00560919
ENSG00000168890	TMEM150A	0.706687	0.00227688
ENSG00000171421	MRPL36	0.706226	0.00356061
ENSG00000104205	SGK3	0.706101	0.000178901
ENSG00000121039	RDH10	0.706101	0.00175808
ENSG00000185158	LRRC37B	0.705876	0.0276449
ENSG00000152558	TMEM123	0.705708	1.16448e-06
ENSG00000165097	KDM1B	0.704966	0.0294348
ENSG00000187688	TRPV2	0.704776	0.0156166
ENSG00000102100	SLC35A2	0.704652	0.00811492
ENSG00000111275	ALDH2	0.704461	8.78314e-05
ENSG00000141013	GAS8	0.703919	0.00358315
ENSG00000144895	EIF2A	0.703816	1.37034e-10
ENSG00000173915	USMG5	0.703412	0.000117538
ENSG00000159267	HLCS	0.702662	0.00428849
ENSG00000108294	PSMB3	0.702378	0.00361638
ENSG00000132664	POLR3F	0.702356	0.000659811
ENSG00000187678	SPRY4	0.701297	0.0371469
ENSG00000138686	BBS7	0.700414	0.00479522
ENSG00000104671	DCTN6	0.698883	0.00231087
ENSG00000138777	PPA2	0.698802	0.000240588
ENSG00000107175	CREB3	0.698276	1.26647e-06
ENSG00000038427	VCAN	0.697465	1.8965e-08
ENSG00000130741	EIF2S3	0.696952	4.37357e-05
ENSG00000124766	SOX4	0.696936	2.29268e-07
ENSG00000117395	EBNA1BP2	0.69616	1.85841e-15
ENSG00000138942	RNF185	0.695781	0.0144705
ENSG00000025796	SEC63	0.695395	2.79052e-10
ENSG00000138768	USO1	0.695214	4.00088e-10
ENSG00000155096	AZIN1	0.694447	0.000153774
ENSG00000080371	RAB21	0.694445	8.88254e-08
ENSG00000197724	PHF2	0.694163	0.0043444
ENSG00000104221	BRF2	0.694096	0.0264431
ENSG00000178381	ZFAND2A	0.694055	2.03015e-06
ENSG00000182117	NOP10	0.694	5.50951e-05
ENSG00000115548	KDM3A	0.693808	0.00252015
ENSG00000162928	PEX13	0.692226	0.0139072
ENSG00000197956	S100A6	0.691033	0.0234458
ENSG00000111802	TDP2	0.690218	0.020271
ENSG00000182319	SGK223	0.690069	0.000338588
ENSG00000123728	RAP2C	0.689824	0.000996679
ENSG00000220205	VAMP2	0.689379	0.012908
ENSG00000038274	MAT2B	0.689252	0.00130995
ENSG00000134419	RPS15A	0.689094	8.54337e-07
ENSG00000138138	ATAD1	0.688604	0.000164261
ENSG00000136819	C9orf78	0.68857	2.66662e-05
ENSG00000127666	TICAM1	0.688113	0.00838557
ENSG00000143612	C1orf43	0.688102	1.63814e-07
ENSG00000186468	RPS23	0.687646	4.79962e-08
ENSG00000155438	NIFK	0.687446	1.46722e-10
ENSG00000159079	C21orf59	0.68736	1.99516e-05
ENSG00000133398	MED10	0.687187	7.42277e-05
ENSG00000256683	ZNF350	0.685506	0.0437869
ENSG00000151690	MFSD6	0.684072	0.000182842
ENSG00000131023	LATS1	0.683527	0.00831404
ENSG00000118785	SPP1	0.681706	2.67801e-15
ENSG00000173226	IQCB1	0.681638	0.00764625
ENSG00000023734	STRAP	0.681255	3.40944e-12
ENSG00000170270	C14orf142	0.679036	0.0234905
ENSG00000182093	WRB	0.678675	0.0188763
ENSG00000060138	YBX3	0.678211	3.17734e-12
ENSG00000158079	PTPDC1	0.677843	0.00820168
ENSG00000157796	WDR19	0.677678	0.0309348
ENSG00000152242	C18orf25	0.676927	0.0495595
ENSG00000023572	GLRX2	0.676808	2.00193e-05
ENSG00000149196	C11orf73	0.676362	0.00153368
ENSG00000138660	AP1AR	0.67613	1.15051e-06
ENSG00000142484	TM4SF5	0.676064	5.22634e-07
ENSG00000116791	CRYZ	0.675438	0.00018419
ENSG00000181915	ADO	0.675236	0.00817095
ENSG00000133641	C12orf29	0.674805	0.0340917
ENSG00000172292	CERS6	0.674124	0.000111886
ENSG00000107929	LARP4B	0.673761	0.00462073
ENSG00000151327	FAM177A1	0.673713	4.29818e-08
ENSG00000164855	TMEM184A	0.673269	1.77983e-05
ENSG00000164209	SLC25A46	0.673059	0.000391559
ENSG00000147421	HMBOX1	0.672627	0.0139763
ENSG00000118600	TMEM5	0.671969	0.000553725
ENSG00000119878	CRIPT	0.671821	0.000947936
ENSG00000092108	SCFD1	0.67182	5.79143e-09
ENSG00000108010	GLRX3	0.671289	1.96428e-08
ENSG00000081721	DUSP12	0.671095	0.000349714
ENSG00000131016	AKAP12	0.670227	1.04519e-05
ENSG00000166908	PIP4K2C	0.670146	0.00148416
ENSG00000133422	MORC2	0.669867	0.00140312
ENSG00000167863	ATP5H	0.669825	0.000176694
ENSG00000140395	WDR61	0.669725	0.000204107
ENSG00000103591	AAGAB	0.669565	0.000425066
ENSG00000145337	PYURF	0.669373	0.000449489
ENSG00000143924	EML4	0.669282	7.97941e-05
ENSG00000143156	NME7	0.668499	0.0190653
ENSG00000188112	C6orf132	0.667995	8.50977e-07
ENSG00000099875	MKNK2	0.667689	7.31973e-10
ENSG00000143756	FBXO28	0.667604	0.0331082
ENSG00000167842	MIS12	0.667523	0.00168338
ENSG00000111897	SERINC1	0.66728	2.95781e-12
ENSG00000104312	RIPK2	0.667196	0.000916903
ENSG00000132463	GRSF1	0.6671	0.000128443
ENSG00000101751	POLI	0.667049	0.0229968
ENSG00000114480	GBE1	0.666817	0.011095
ENSG00000161921	CXCL16	0.666801	1.37541e-07
ENSG00000070087	PFN2	0.666278	0.00393612
ENSG00000147044	CASK	0.666159	0.000478624
ENSG00000166886	NAB2	0.664761	0.00131564
ENSG00000108298	RPL19	0.66438	5.80068e-11
ENSG00000064309	CDON	0.664166	0.00597053
ENSG00000115317	HTRA2	0.664118	0.000642144
ENSG00000156171	DRAM2	0.663998	0.00910231
ENSG00000163110	PDLIM5	0.663983	2.55156e-09
ENSG00000109775	UFSP2	0.663635	0.00148468
ENSG00000177383	MAGEF1	0.662821	7.49827e-05
ENSG00000183741	CBX6	0.661035	6.21231e-12
ENSG00000032389	TSSC1	0.660945	0.00128953
ENSG00000134996	OSTF1	0.660851	0.0296866
ENSG00000127022	CANX	0.660801	9.11738e-17
ENSG00000105928	DFNA5	0.659619	5.56503e-06
ENSG00000129084	PSMA1	0.659485	9.61913e-08
ENSG00000232388	LINC00493	0.659364	3.82638e-07
ENSG00000136052	SLC41A2	0.658902	0.022009
ENSG00000172380	GNG12	0.658637	0.0114798
ENSG00000114744	COMMD2	0.658016	0.00419861
ENSG00000134030	CTIF	0.657331	0.00826335
ENSG00000164111	ANXA5	0.656915	3.27884e-06
ENSG00000138375	SMARCAL1	0.656912	0.0142469
ENSG00000021488	SLC7A9	0.656818	0.000932772
ENSG00000144048	DUSP11	0.655673	0.0381547
ENSG00000176105	YES1	0.655575	0.000231653
ENSG00000042286	AIFM2	0.654583	3.93225e-15
ENSG00000188846	RPL14	0.6543	5.86722e-07
ENSG00000180917	CMTR2	0.653023	0.0035208
ENSG00000198208	RPS6KL1	0.651993	0.0411262
ENSG00000171903	CYP4F11	0.651777	0.0218294
ENSG00000157693	C9orf91	0.651264	0.000676018
ENSG00000166128	RAB8B	0.651129	0.0329051
ENSG00000008869	HEATR5B	0.650937	0.00538701
ENSG00000099246	RAB18	0.650488	9.2073e-07
ENSG00000157869	RAB28	0.650483	0.00893423
ENSG00000166233	ARIH1	0.650437	0.000561799
ENSG00000113407	TARS	0.64948	9.59968e-14
ENSG00000138448	ITGAV	0.649363	3.69617e-08
ENSG00000183431	SF3A3	0.649029	7.78201e-07
ENSG00000204619	PPP1R11	0.649009	1.42993e-05
ENSG00000164307	ERAP1	0.648927	0.00810389
ENSG00000135070	ISCA1	0.648822	0.0205538
ENSG00000138286	FAM149B1	0.648725	0.0347984
ENSG00000143878	RHOB	0.648549	2.09629e-07
ENSG00000102096	PIM2	0.648529	0.00136462
ENSG00000111358	GTF2H3	0.648121	0.00128248
ENSG00000115425	PECR	0.64799	3.8767e-05
ENSG00000107290	SETX	0.647882	2.33561e-07
ENSG00000137275	RIPK1	0.647557	0.0247034
ENSG00000133316	WDR74	0.647402	0.000194266
ENSG00000138750	NUP54	0.646929	0.00286592
ENSG00000124571	XPO5	0.646501	1.09058e-05
ENSG00000129083	COPB1	0.646313	6.27721e-08
ENSG00000235162	C12orf75	0.644839	0.0390161
ENSG00000108278	ZNHIT3	0.644785	0.000234469
ENSG00000221968	FADS3	0.644581	0.00583599
ENSG00000180008	SOCS4	0.644401	0.0168365
ENSG00000263272	CTC-524C5.2	0.644194	0.0343373
ENSG00000061676	NCKAP1	0.64412	0.000720463
ENSG00000203666	EFCAB2	0.643101	0.021643
ENSG00000174928	C3orf33	0.642509	0.000339822
ENSG00000075151	EIF4G3	0.642226	3.05174e-07
ENSG00000205336	GPR56	0.642164	0.000501869
ENSG00000109390	NDUFC1	0.642163	2.62287e-05
ENSG00000122218	COPA	0.642071	1.57075e-11
ENSG00000151689	INPP1	0.642046	1.60382e-06
ENSG00000117151	CTBS	0.641713	0.0109634
ENSG00000139505	MTMR6	0.641029	0.00161858
ENSG00000115946	PNO1	0.640858	1.46164e-05
ENSG00000104131	EIF3J	0.640713	4.35205e-09
ENSG00000143013	LMO4	0.639946	7.04656e-07
ENSG00000101166	SLMO2	0.639861	3.85536e-06
ENSG00000255529	POLR2M	0.63941	0.00330144
ENSG00000140548	ZNF710	0.639306	0.0375195
ENSG00000165732	DDX21	0.638693	2.32346e-12
ENSG00000182944	EWSR1	0.638158	2.59323e-05
ENSG00000115084	SLC35F5	0.637716	0.000238889
ENSG00000099968	BCL2L13	0.637691	0.00073805
ENSG00000166347	CYB5A	0.637328	0.00277344
ENSG00000128165	ADM2	0.636969	4.89042e-06
ENSG00000170348	TMED10	0.636645	1.01088e-08
ENSG00000077152	UBE2T	0.636149	0.0131196
ENSG00000047315	POLR2B	0.635931	0.000726756
ENSG00000100908	EMC9	0.635635	1.263e-06
ENSG00000110429	FBXO3	0.635419	0.0340839
ENSG00000169599	NFU1	0.634957	9.77442e-05
ENSG00000156875	HIAT1	0.634436	0.0209183
ENSG00000135506	OS9	0.634059	1.1866e-13
ENSG00000101194	SLC17A9	0.633184	5.26022e-11
ENSG00000225973	RP11-139H15.1	0.633156	0.00719476
ENSG00000114098	ARMC8	0.633132	0.00475021
ENSG00000143575	HAX1	0.631622	4.34175e-10
ENSG00000127080	IPPK	0.631471	0.0191576
ENSG00000125746	EML2	0.630786	7.9344e-05
ENSG00000164828	SUN1	0.630614	0.000290469
ENSG00000143933	CALM2	0.630573	0.000118813
ENSG00000101294	HM13	0.63029	3.1582e-14
ENSG00000116649	SRM	0.63004	8.17168e-08
ENSG00000155980	KIF5A	0.629885	0.0054537
ENSG00000006451	RALA	0.629431	6.43777e-12
ENSG00000147364	FBXO25	0.629143	3.00505e-08
ENSG00000100934	SEC23A	0.62907	0.000301857
ENSG00000186918	ZNF395	0.628676	0.0303745
ENSG00000075975	MKRN2	0.628384	0.00260368
ENSG00000165280	VCP	0.627339	1.08237e-19
ENSG00000115484	CCT4	0.626437	5.0175e-07
ENSG00000115364	MRPL19	0.626142	0.00016448
ENSG00000197702	PARVA	0.62568	0.00900911
ENSG00000155975	VPS37A	0.625642	0.0104278
ENSG00000161714	PLCD3	0.625186	0.000301857
ENSG00000163159	VPS72	0.624025	0.00304327
ENSG00000162695	SLC30A7	0.623649	2.72333e-10
ENSG00000149115	TNKS1BP1	0.623275	0.026261
ENSG00000111231	GPN3	0.622307	0.0222655
ENSG00000140297	GCNT3	0.621998	9.76559e-06
ENSG00000197223	C1D	0.620885	0.0200283
ENSG00000070756	PABPC1	0.620507	1.1874e-06
ENSG00000148943	LIN7C	0.620172	0.00261435
ENSG00000136897	MRPL50	0.618984	0.00289609
ENSG00000179294	C17orf96	0.618826	2.94442e-06
ENSG00000043514	TRIT1	0.618522	0.0104879
ENSG00000115844	DLX2	0.617133	0.000923676
ENSG00000106853	PTGR1	0.616671	0.00967414
ENSG00000137714	FDX1	0.616632	3.981e-05
ENSG00000124783	SSR1	0.616445	5.92042e-22
ENSG00000231500	RPS18	0.616116	2.84109e-07
ENSG00000102967	DHODH	0.615725	0.0253404
ENSG00000042493	CAPG	0.615562	0.0417442
ENSG00000111144	LTA4H	0.614901	0.000341246
ENSG00000225921	NOL7	0.614881	6.3199e-12
ENSG00000107443	CCNJ	0.61446	0.00187742
ENSG00000109814	UGDH	0.61417	7.80133e-14
ENSG00000050393	MCUR1	0.614145	9.92818e-06
ENSG00000136367	ZFHX2	0.614038	0.0325516
ENSG00000165669	FAM204A	0.613755	2.65687e-05
ENSG00000196182	STK40	0.613318	6.19316e-07
ENSG00000100575	TIMM9	0.613181	5.88806e-05
ENSG00000105186	ANKRD27	0.613004	0.00408826
ENSG00000113356	POLR3G	0.612812	0.0053707
ENSG00000169499	PLEKHA2	0.612302	0.0042441
ENSG00000111832	RWDD1	0.611936	1.13431e-05
ENSG00000198961	PJA2	0.611803	5.87726e-06
ENSG00000172046	USP19	0.611189	0.00694936
ENSG00000172037	LAMB2	0.611189	2.59323e-05
ENSG00000163320	CGGBP1	0.610876	0.00115527
ENSG00000163867	ZMYM6	0.609854	0.0424772
ENSG00000111666	CHPT1	0.608643	0.000209763
ENSG00000088836	SLC4A11	0.608236	0.00673918
ENSG00000101444	AHCY	0.608207	0.00171009
ENSG00000142459	EVI5L	0.607406	0.0016123
ENSG00000012061	ERCC1	0.60664	0.0212684
ENSG00000124535	WRNIP1	0.606291	0.0135539
ENSG00000140367	UBE2Q2	0.606086	0.00112267
ENSG00000004455	AK2	0.606031	1.02588e-10
ENSG00000155252	PI4K2A	0.60598	0.00536865
ENSG00000170632	ARMC10	0.605768	0.0146449
ENSG00000140688	C16orf58	0.605559	4.30072e-05
ENSG00000173166	RAPH1	0.604826	0.0119946
ENSG00000139433	GLTP	0.604788	0.00146562
ENSG00000104331	IMPAD1	0.603808	6.81621e-05
ENSG00000151914	DST	0.603584	0.000870815
ENSG00000168282	MGAT2	0.603398	0.0227294
ENSG00000131910	NR0B2	0.602624	9.68644e-06
ENSG00000072803	FBXW11	0.602604	0.00128538
ENSG00000106305	AIMP2	0.600757	4.07348e-07
ENSG00000104856	RELB	0.600693	0.042967
ENSG00000091483	FH	0.600687	0.00519081
ENSG00000134056	MRPS36	0.599495	0.00213813
ENSG00000119950	MXI1	0.599228	0.0146898
ENSG00000034713	GABARAPL2	0.598785	0.000190572
ENSG00000112414	GPR126	0.598095	5.92675e-09
ENSG00000111540	RAB5B	0.598028	0.00964711
ENSG00000120699	EXOSC8	0.5976	3.16662e-06
ENSG00000108244	KRT23	0.597483	0.000763285
ENSG00000151693	ASAP2	0.597454	0.0035208
ENSG00000180694	TMEM64	0.597286	0.0246149
ENSG00000163875	MEAF6	0.596861	0.00241249
ENSG00000126773	PCNXL4	0.596687	0.0193317
ENSG00000104904	OAZ1	0.595895	1.9983e-05
ENSG00000166822	TMEM170A	0.595619	0.00503038
ENSG00000119280	C1orf198	0.595383	0.0129083
ENSG00000089009	RPL6	0.595019	2.93618e-05
ENSG00000130827	PLXNA3	0.594874	0.0112755
ENSG00000165118	C9orf64	0.594162	0.0202794
ENSG00000155100	OTUD6B	0.593956	0.00736034
ENSG00000109534	GAR1	0.593954	3.08521e-05
ENSG00000071462	WBSCR22	0.593815	6.00307e-06
ENSG00000105281	SLC1A5	0.593715	4.78393e-13
ENSG00000237190	CDKN2AIPNL	0.593642	0.0378434
ENSG00000093167	LRRFIP2	0.593024	1.39315e-05
ENSG00000114686	MRPL3	0.592861	3.56579e-05
ENSG00000110315	RNF141	0.592589	0.00758273
ENSG00000204308	RNF5	0.592156	0.00268263
ENSG00000111906	HDDC2	0.591986	2.72443e-06
ENSG00000118816	CCNI	0.590872	1.13371e-13
ENSG00000051382	PIK3CB	0.590829	0.000942094
ENSG00000133135	RNF128	0.590599	0.0180471
ENSG00000179195	ZNF664	0.590032	0.000108489
ENSG00000197622	CDC42SE1	0.58947	0.00738558
ENSG00000120725	SIL1	0.589106	4.88095e-05
ENSG00000069974	RAB27A	0.588179	0.0027027
ENSG00000160633	SAFB	0.587374	0.00824793
ENSG00000166181	API5	0.587134	0.000697455
ENSG00000181830	SLC35C1	0.586497	0.000353864
ENSG00000153561	RMND5A	0.585889	0.0120017
ENSG00000102401	ARMCX3	0.585318	1.7267e-05
ENSG00000130150	MOSPD2	0.585178	0.0154389
ENSG00000136159	NUDT15	0.585125	0.022022
ENSG00000135535	CD164	0.584955	2.57544e-06
ENSG00000076716	GPC4	0.584876	0.0435097
ENSG00000166012	TAF1D	0.584677	4.80071e-08
ENSG00000168275	COA6	0.584234	0.00280274
ENSG00000107566	ERLIN1	0.583874	0.00711153
ENSG00000008405	CRY1	0.583833	0.00128248
ENSG00000143198	MGST3	0.583647	0.0463424
ENSG00000069943	PIGB	0.582895	0.0354259
ENSG00000064012	CASP8	0.58274	1.01798e-05
ENSG00000064652	SNX24	0.582414	3.92901e-05
ENSG00000148248	SURF4	0.582229	5.19695e-09
ENSG00000008394	MGST1	0.58163	1.32987e-06
ENSG00000122912	SLC25A16	0.581263	0.0101385
ENSG00000179598	PLD6	0.580409	0.000538678
ENSG00000196704	AMZ2	0.580174	0.00131492
ENSG00000123562	MORF4L2	0.57927	2.98643e-06
ENSG00000106080	FKBP14	0.579228	3.71803e-07
ENSG00000109133	TMEM33	0.578273	1.27216e-05
ENSG00000114942	EEF1B2	0.577407	3.63347e-12
ENSG00000185621	LMLN	0.577393	0.0114404
ENSG00000175110	MRPS22	0.57735	0.00426252
ENSG00000163728	TTC14	0.577112	2.68394e-05
ENSG00000124145	SDC4	0.577027	1.05682e-06
ENSG00000163626	COX18	0.576854	0.0045383
ENSG00000143374	TARS2	0.576677	0.000699908
ENSG00000069956	MAPK6	0.576563	1.7611e-07
ENSG00000146425	DYNLT1	0.576399	6.36917e-05
ENSG00000171453	POLR1C	0.576383	0.00513699
ENSG00000205581	HMGN1	0.575152	0.00122935
ENSG00000198015	MRPL42	0.574912	0.000232231
ENSG00000100744	GSKIP	0.574853	0.00817702
ENSG00000138073	PREB	0.574625	2.79406e-08
ENSG00000122203	KIAA1191	0.573763	7.93924e-05
ENSG00000188010	MORN2	0.573346	0.0283895
ENSG00000165502	RPL36AL	0.573267	1.26152e-06
ENSG00000099624	ATP5D	0.572793	0.000823612
ENSG00000057593	F7	0.572648	1.64746e-05
ENSG00000143771	CNIH4	0.57239	0.00010336
ENSG00000167658	EEF2	0.572254	1.1275e-14
ENSG00000117143	UAP1	0.572134	0.00410354
ENSG00000186395	KRT10	0.571741	0.00012577
ENSG00000090615	GOLGA3	0.571366	1.39315e-05
ENSG00000151876	FBXO4	0.570638	0.0421587
ENSG00000234432	RP11-1275H24.1	0.570553	0.0351117
ENSG00000113282	CLINT1	0.570194	1.6954e-05
ENSG00000143179	UCK2	0.569912	0.000518515
ENSG00000197006	METTL9	0.569768	4.53523e-06
ENSG00000143751	SDE2	0.569624	0.016375
ENSG00000171469	ZNF561	0.56748	0.02367
ENSG00000147905	ZCCHC7	0.567321	0.00165231
ENSG00000023902	PLEKHO1	0.567097	6.83367e-05
ENSG00000173726	TOMM20	0.566485	4.79619e-05
ENSG00000180879	SSR4	0.566302	1.92165e-05
ENSG00000162972	C2orf47	0.565745	0.00310745
ENSG00000126067	PSMB2	0.565219	4.24433e-05
ENSG00000160714	UBE2Q1	0.564861	1.72748e-06
ENSG00000162458	FBLIM1	0.564293	0.00341929
ENSG00000147649	MTDH	0.563526	2.51e-09
ENSG00000079950	STX7	0.563301	0.00213369
ENSG00000105671	DDX49	0.562958	0.00128248
ENSG00000116209	TMEM59	0.562905	0.00425875
ENSG00000168291	PDHB	0.562279	3.63202e-05
ENSG00000108829	LRRC59	0.560867	4.64657e-05
ENSG00000086062	B4GALT1	0.560428	9.98158e-09
ENSG00000085449	WDFY1	0.560312	0.00459387
ENSG00000122068	FYTTD1	0.560292	0.00251331
ENSG00000181104	F2R	0.560087	0.00721428
ENSG00000105656	ELL	0.559991	0.0492669
ENSG00000047621	C12orf4	0.559377	0.00997683
ENSG00000153443	UBALD1	0.559322	0.00226303
ENSG00000106603	COA1	0.558421	0.0239265
ENSG00000175073	VCPIP1	0.557835	0.0411195
ENSG00000165675	ENOX2	0.557489	0.00135099
ENSG00000204304	PBX2	0.557381	0.00838707
ENSG00000115806	GORASP2	0.557229	8.40413e-07
ENSG00000197965	MPZL1	0.557189	5.82424e-05
ENSG00000082996	RNF13	0.556513	0.000813236
ENSG00000123975	CKS2	0.556385	0.04747
ENSG00000129197	RPAIN	0.55634	0.00275422
ENSG00000116717	GADD45A	0.556237	0.000206938
ENSG00000081154	PCNP	0.555714	7.51132e-05
ENSG00000133731	IMPA1	0.554694	0.0219889
ENSG00000109572	CLCN3	0.554442	6.15255e-05
ENSG00000167862	ICT1	0.554128	9.94318e-05
ENSG00000177731	FLII	0.552542	1.39042e-05
ENSG00000033050	ABCF2	0.55233	0.00589326
ENSG00000100330	MTMR3	0.551272	0.0361235
ENSG00000091527	CDV3	0.551239	2.34668e-12
ENSG00000160201	U2AF1	0.550708	1.22245e-05
ENSG00000136522	MRPL47	0.550083	0.0104956
ENSG00000139832	RAB20	0.550051	0.0142555
ENSG00000061987	MON2	0.549952	0.0115241
ENSG00000071994	PDCD2	0.549667	4.14011e-07
ENSG00000164970	FAM219A	0.54949	0.0249337
ENSG00000198805	PNP	0.549218	2.8504e-05
ENSG00000158850	B4GALT3	0.548737	3.26797e-06
ENSG00000180953	ST20	0.548578	0.0250375
ENSG00000162300	ZFPL1	0.548325	0.00314616
ENSG00000123178	SPRYD7	0.547665	0.0150422
ENSG00000011451	WIZ	0.546711	0.00293405
ENSG00000115306	SPTBN1	0.546533	3.71496e-07
ENSG00000104472	CHRAC1	0.54533	0.00142432
ENSG00000110048	OSBP	0.545132	0.000850232
ENSG00000148187	MRRF	0.544778	0.00335026
ENSG00000048162	NOP16	0.5447	2.69025e-06
ENSG00000134910	STT3A	0.544237	2.02804e-10
ENSG00000177868	CCDC23	0.54421	0.0196536
ENSG00000102572	STK24	0.543925	1.65324e-06
ENSG00000084676	NCOA1	0.542939	0.00039618
ENSG00000132405	TBC1D14	0.542577	0.00286592
ENSG00000103495	MAZ	0.541902	0.00149216
ENSG00000132510	KDM6B	0.541842	0.00347692
ENSG00000183486	MX2	0.541781	0.000291128
ENSG00000065000	AP3D1	0.541607	5.28189e-08
ENSG00000106683	LIMK1	0.540256	0.0116254
ENSG00000111678	C12orf57	0.539945	0.000293544
ENSG00000137845	ADAM10	0.539509	0.0146898
ENSG00000170677	SOCS6	0.539428	0.00472475
ENSG00000139343	SNRPF	0.539065	0.00522251
ENSG00000132356	PRKAA1	0.538808	0.0214851
ENSG00000204388	HSPA1B	0.538143	0.0192988
ENSG00000077721	UBE2A	0.53807	0.00117835
ENSG00000131876	SNRPA1	0.537883	0.046999
ENSG00000163904	SENP2	0.537663	0.00104964
ENSG00000139266	MARCH9	0.53747	0.0149016
ENSG00000104825	NFKBIB	0.537031	0.000562354
ENSG00000118707	TGIF2	0.536526	0.00401977
ENSG00000104695	PPP2CB	0.536501	2.21888e-06
ENSG00000171490	RSL1D1	0.535789	1.02943e-06
ENSG00000153187	HNRNPU	0.535788	0.000935811
ENSG00000141858	SAMD1	0.535565	0.0197239
ENSG00000164104	HMGB2	0.532941	0.0130226
ENSG00000115363	EVA1A	0.532401	0.00794309
ENSG00000136521	NDUFB5	0.532101	0.0209445
ENSG00000129187	DCTD	0.531828	0.000770042
ENSG00000172086	KRCC1	0.531429	0.0328433
ENSG00000094975	SUCO	0.531313	5.54792e-07
ENSG00000100221	JOSD1	0.531065	0.000243592
ENSG00000134684	YARS	0.530807	7.53641e-06
ENSG00000105879	CBLL1	0.530215	0.017912
ENSG00000168386	FILIP1L	0.530214	0.00375651
ENSG00000125733	TRIP10	0.529834	0.00783165
ENSG00000164919	COX6C	0.529137	0.0175007
ENSG00000181852	RNF41	0.529015	0.0053672
ENSG00000152942	RAD17	0.528694	0.00301337
ENSG00000197982	C1orf122	0.528579	0.000786573
ENSG00000171174	RBKS	0.528466	0.0417262
ENSG00000114902	SPCS1	0.52807	0.00380334
ENSG00000124356	STAMBP	0.527678	0.000756667
ENSG00000186222	BLOC1S4	0.527557	0.00136462
ENSG00000173846	PLK3	0.527399	0.0486292
ENSG00000247400	DNAJC3-AS1	0.526816	0.028192
ENSG00000174574	AKIRIN1	0.526351	1.5592e-05
ENSG00000158882	TOMM40L	0.525973	0.00221398
ENSG00000173334	TRIB1	0.525247	0.000477301
ENSG00000072736	NFATC3	0.524374	0.00111583
ENSG00000166226	CCT2	0.524266	7.40592e-06
ENSG00000064666	CNN2	0.523444	1.5364e-05
ENSG00000106799	TGFBR1	0.521855	0.035837
ENSG00000163479	SSR2	0.521428	1.45338e-08
ENSG00000197958	RPL12	0.521268	3.94129e-09
ENSG00000197063	MAFG	0.520332	0.000162645
ENSG00000196365	LONP1	0.518636	0.000435781
ENSG00000173530	TNFRSF10D	0.518564	0.00182248
ENSG00000155313	USP25	0.518173	0.00227727
ENSG00000138463	DIRC2	0.517738	0.00738621
ENSG00000165832	TRUB1	0.517628	0.0119836
ENSG00000165630	PRPF18	0.517243	0.0474038
ENSG00000126254	RBM42	0.517198	0.00025238
ENSG00000112379	KIAA1244	0.516952	0.0211379
ENSG00000128050	PAICS	0.516701	0.000542111
ENSG00000179820	MYADM	0.516252	6.07544e-07
ENSG00000094880	CDC23	0.515637	0.0421226
ENSG00000108960	MMD	0.515069	0.00305197
ENSG00000164823	OSGIN2	0.515004	0.0414876
ENSG00000114391	RPL24	0.513599	0.000118813
ENSG00000163558	PRKCI	0.513599	0.00955288
ENSG00000144566	RAB5A	0.513561	0.00099802
ENSG00000166479	TMX3	0.512635	0.00963923
ENSG00000106355	LSM5	0.512572	0.000339343
ENSG00000116273	PHF13	0.512467	0.0278139
ENSG00000100664	EIF5	0.512333	1.33666e-06
ENSG00000139990	DCAF5	0.51233	0.00773487
ENSG00000213699	SLC35F6	0.512079	6.45119e-06
ENSG00000133112	TPT1	0.511714	9.85687e-16
ENSG00000124222	STX16	0.511382	1.17252e-05
ENSG00000204525	HLA-C	0.510864	0.0204419
ENSG00000186184	POLR1D	0.510776	5.52074e-05
ENSG00000125772	GPCPD1	0.510275	0.000625687
ENSG00000143319	ISG20L2	0.509854	0.00925002
ENSG00000146676	PURB	0.509118	0.00240339
ENSG00000183576	SETD3	0.509049	0.00136227
ENSG00000115145	STAM2	0.508154	0.0372976
ENSG00000112096	SOD2	0.508011	0.000426015
ENSG00000163785	RYK	0.506163	0.00821921
ENSG00000173418	NAA20	0.50544	0.000701414
ENSG00000061794	MRPS35	0.505064	6.79654e-05
ENSG00000179335	CLK3	0.504753	0.0222642
ENSG00000172590	MRPL52	0.504571	3.79323e-05
ENSG00000162517	PEF1	0.504276	0.00688381
ENSG00000213741	RPS29	0.503725	0.00299353
ENSG00000112658	SRF	0.503328	2.5254e-05
ENSG00000198604	BAZ1A	0.503062	1.9983e-05
ENSG00000065809	FAM107B	0.502837	0.000658053
ENSG00000198898	CAPZA2	0.502443	0.0184466
ENSG00000141030	COPS3	0.501676	0.0102863
ENSG00000115514	TXNDC9	0.500311	0.00787492
ENSG00000197343	ZNF655	0.499899	0.00106578
ENSG00000156711	MAPK13	0.499675	0.000550238
ENSG00000137331	IER3	0.499122	6.20523e-06
ENSG00000102595	UGGT2	0.498866	0.00618551
ENSG00000117616	C1orf63	0.498452	0.012504
ENSG00000101843	PSMD10	0.498222	0.0154888
ENSG00000039068	CDH1	0.498103	0.00544115
ENSG00000116017	ARID3A	0.497942	2.4178e-05
ENSG00000182552	RWDD4	0.497756	0.000104151
ENSG00000204267	TAP2	0.497617	0.00167789
ENSG00000141127	PRPSAP2	0.497304	0.0492669
ENSG00000103707	MTFMT	0.496826	0.0406468
ENSG00000084734	GCKR	0.49667	0.0159076
ENSG00000106052	TAX1BP1	0.495992	0.000241995
ENSG00000135002	RFK	0.495863	0.0208073
ENSG00000168268	NT5DC2	0.495532	0.00115844
ENSG00000127463	EMC1	0.494221	0.000157681
ENSG00000170421	KRT8	0.493997	0.0042441
ENSG00000167112	TRUB2	0.493819	0.0199244
ENSG00000135318	NT5E	0.493412	0.0306287
ENSG00000102931	ARL2BP	0.49334	0.0122108
ENSG00000066379	ZNRD1	0.493067	0.013057
ENSG00000116918	TSNAX	0.492961	0.000657556
ENSG00000138381	ASNSD1	0.492434	0.0262389
ENSG00000182108	DEXI	0.491819	0.00297712
ENSG00000272047	GTF2H5	0.491719	0.0210041
ENSG00000244306	CTD-2314B22.3	0.491353	0.0471383
ENSG00000205937	RNPS1	0.49106	0.00475021
ENSG00000125798	FOXA2	0.490657	1.27567e-06
ENSG00000179562	GCC1	0.490386	0.0038992
ENSG00000037749	MFAP3	0.490267	0.0121479
ENSG00000103274	NUBP1	0.489126	0.0115551
ENSG00000119801	YPEL5	0.488621	0.0286339
ENSG00000138434	SSFA2	0.4879	0.00204597
ENSG00000176946	THAP4	0.487896	9.9455e-05
ENSG00000198517	MAFK	0.487842	0.000314772
ENSG00000140006	WDR89	0.487569	0.0246149
ENSG00000111361	EIF2B1	0.487441	0.0284879
ENSG00000066583	ISOC1	0.486325	0.0295539
ENSG00000205189	ZBTB10	0.485871	0.0456668
ENSG00000177885	GRB2	0.485011	2.29423e-05
ENSG00000163132	MSX1	0.484963	2.28714e-06
ENSG00000136068	FLNB	0.484407	0.00147069
ENSG00000107643	MAPK8	0.484262	0.0163992
ENSG00000147202	DIAPH2	0.484228	0.0196236
ENSG00000138029	HADHB	0.484002	0.00399676
ENSG00000124788	ATXN1	0.483768	0.00701882
ENSG00000084733	RAB10	0.483005	2.15662e-07
ENSG00000107372	ZFAND5	0.482454	0.00106599
ENSG00000261824	LINC00662	0.482237	0.00527769
ENSG00000136379	ABHD17C	0.481705	0.0199609
ENSG00000135823	STX6	0.48109	0.0422313
ENSG00000105926	MPP6	0.480867	0.0122178
ENSG00000122882	ECD	0.480565	0.000842942
ENSG00000070214	SLC44A1	0.480475	0.0448508
ENSG00000148840	PPRC1	0.479853	0.00274273
ENSG00000118181	RPS25	0.479648	7.11332e-07
ENSG00000151694	ADAM17	0.47959	8.26663e-07
ENSG00000149257	SERPINH1	0.479413	0.00294387
ENSG00000158480	SPATA2	0.47934	0.00359388
ENSG00000167645	YIF1B	0.479221	0.00269852
ENSG00000070831	CDC42	0.479132	0.0126783
ENSG00000181827	RFX7	0.478929	0.0294339
ENSG00000108854	SMURF2	0.478835	0.018127
ENSG00000157916	RER1	0.478771	0.010246
ENSG00000198060	MARCH5	0.478737	0.0486292
ENSG00000131437	KIF3A	0.478357	0.00122949
ENSG00000164171	ITGA2	0.47758	6.30266e-05
ENSG00000181019	NQO1	0.477384	3.82034e-08
ENSG00000140307	GTF2A2	0.477165	0.00135427
ENSG00000151655	ITIH2	0.476401	0.0230468
ENSG00000148690	FRA10AC1	0.475705	1.27857e-05
ENSG00000233137	RP11-220I1.1	0.475704	0.00323247
ENSG00000087995	METTL2A	0.475414	0.016856
ENSG00000198900	TOP1	0.474537	0.00035627
ENSG00000136758	YME1L1	0.47433	0.000245016
ENSG00000172071	EIF2AK3	0.47402	0.018206
ENSG00000147654	EBAG9	0.473844	0.000642466
ENSG00000119899	SLC17A5	0.473692	0.0386615
ENSG00000169062	UPF3A	0.473409	0.000905856
ENSG00000117174	ZNHIT6	0.473332	0.0265681
ENSG00000179134	SAMD4B	0.472947	0.0035812
ENSG00000134285	FKBP11	0.472256	0.00574433
ENSG00000123240	OPTN	0.472214	0.00954685
ENSG00000113387	SUB1	0.471852	1.41731e-05
ENSG00000188725	SMIM15	0.471149	0.00307461
ENSG00000137210	TMEM14B	0.470903	0.00999775
ENSG00000183723	CMTM4	0.47051	0.00647101
ENSG00000158234	FAIM	0.470502	0.0495477
ENSG00000113460	BRIX1	0.470371	0.00609524
ENSG00000074201	CLNS1A	0.470277	0.00228315
ENSG00000174780	SRP72	0.469844	9.9455e-05
ENSG00000172270	BSG	0.469508	0.0133385
ENSG00000069345	DNAJA2	0.469255	0.00227618
ENSG00000166579	NDEL1	0.468975	0.0366072
ENSG00000100139	MICALL1	0.46838	0.0465452
ENSG00000167986	DDB1	0.467748	0.000235957
ENSG00000112701	SENP6	0.467672	0.00951079
ENSG00000100462	PRMT5	0.46759	0.000339814
ENSG00000113328	CCNG1	0.46738	0.0018064
ENSG00000176142	TMEM39A	0.467046	0.00107889
ENSG00000046604	DSG2	0.466749	0.000374648
ENSG00000115540	MOB4	0.466684	0.000306535
ENSG00000103942	HOMER2	0.466443	0.0342315
ENSG00000084112	SSH1	0.466431	0.0251049
ENSG00000133835	HSD17B4	0.465914	0.00787307
ENSG00000154945	ANKRD40	0.465843	0.00472922
ENSG00000091140	DLD	0.465827	0.000242529
ENSG00000170584	NUDCD2	0.464673	0.0183101
ENSG00000100938	GMPR2	0.464356	0.00117303
ENSG00000181472	ZBTB2	0.46421	0.0330097
ENSG00000105401	CDC37	0.46415	8.76623e-06
ENSG00000170248	PDCD6IP	0.463739	0.00712344
ENSG00000138785	INTS12	0.463552	0.0417036
ENSG00000129625	REEP5	0.46219	1.27876e-05
ENSG00000105568	PPP2R1A	0.461902	0.0104081
ENSG00000152256	PDK1	0.461265	0.035294
ENSG00000102030	NAA10	0.460739	0.00334392
ENSG00000163634	THOC7	0.460689	0.00183323
ENSG00000130958	SLC35D2	0.459879	0.0258436
ENSG00000181467	RAP2B	0.459561	0.0382654
ENSG00000250722	SEPP1	0.459264	0.00414793
ENSG00000170448	NFXL1	0.458223	0.00424837
ENSG00000106635	BCL7B	0.457967	0.00787533
ENSG00000058262	SEC61A1	0.456438	4.91153e-06
ENSG00000151465	CDC123	0.45636	0.00486454
ENSG00000158122	AAED1	0.455864	0.0243741
ENSG00000023191	RNH1	0.455389	0.000747531
ENSG00000183617	MRPL54	0.455186	0.00255378
ENSG00000070159	PTPN3	0.455044	0.0306827
ENSG00000114120	SLC25A36	0.454995	0.000878237
ENSG00000090861	AARS	0.454572	6.27879e-05
ENSG00000182224	CYB5D1	0.453967	0.0192671
ENSG00000154265	ABCA5	0.45377	0.00700603
ENSG00000142937	RPS8	0.453686	3.99315e-12
ENSG00000175324	LSM1	0.45298	0.012079
ENSG00000132680	KIAA0907	0.452806	0.0274403
ENSG00000101966	XIAP	0.45271	0.000104151
ENSG00000087206	UIMC1	0.45237	0.0491158
ENSG00000144659	SLC25A38	0.451514	0.00360987
ENSG00000119787	ATL2	0.450898	0.0029599
ENSG00000136436	CALCOCO2	0.450819	0.0001802
ENSG00000165792	METTL17	0.450465	0.0377712
ENSG00000173744	AGFG1	0.449478	0.00177104
ENSG00000115808	STRN	0.448924	0.0173513
ENSG00000172757	CFL1	0.44869	0.000389891
ENSG00000112110	MRPL18	0.448491	0.00050494
ENSG00000118200	CAMSAP2	0.448408	0.00120446
ENSG00000172943	PHF8	0.448169	0.033724
ENSG00000149591	TAGLN	0.447935	0.024464
ENSG00000074319	TSG101	0.447579	0.0148446
ENSG00000132824	SERINC3	0.447478	0.000469255
ENSG00000224057	EGFR-AS1	0.447341	0.0160334
ENSG00000140612	SEC11A	0.447285	0.00102053
ENSG00000119004	CYP20A1	0.447272	0.0184766
ENSG00000198755	RPL10A	0.447217	0.000367912
ENSG00000198042	MAK16	0.447215	0.0134248
ENSG00000136240	KDELR2	0.4472	0.000131822
ENSG00000103978	TMEM87A	0.447091	0.00042695
ENSG00000186834	HEXIM1	0.446603	0.0038241
ENSG00000146083	RNF44	0.446402	0.00362306
ENSG00000140157	NIPA2	0.446087	0.000131836
ENSG00000137133	HINT2	0.445893	0.00109594
ENSG00000166278	C2	0.44589	0.00789076
ENSG00000065308	TRAM2	0.445529	0.018989
ENSG00000131873	CHSY1	0.445313	0.00908989
ENSG00000164338	UTP15	0.445005	0.0186858
ENSG00000115368	WDR75	0.444593	0.0106814
ENSG00000129911	KLF16	0.443055	0.0484411
ENSG00000171202	TMEM126A	0.442937	0.0114588
ENSG00000134440	NARS	0.442588	3.72718e-05
ENSG00000067560	RHOA	0.442276	0.000139644
ENSG00000115233	PSMD14	0.441605	0.00122877
ENSG00000110955	ATP5B	0.441405	3.72718e-05
ENSG00000055208	TAB2	0.441152	0.00391893
ENSG00000166900	STX3	0.440783	0.00829702
ENSG00000159459	UBR1	0.440748	0.0475726
ENSG00000140374	ETFA	0.440746	0.00304586
ENSG00000172239	PAIP1	0.440707	0.00544115
ENSG00000184007	PTP4A2	0.440496	3.85974e-08
ENSG00000131467	PSME3	0.440323	0.000735767
ENSG00000125818	PSMF1	0.439567	0.00449269
ENSG00000074695	LMAN1	0.439561	1.45984e-06
ENSG00000244405	ETV5	0.439366	0.000243799
ENSG00000135900	MRPL44	0.439043	0.0172673
ENSG00000112977	DAP	0.438895	0.00140016
ENSG00000103037	SETD6	0.438819	0.0370059
ENSG00000153936	HS2ST1	0.438135	0.000561552
ENSG00000124226	RNF114	0.437577	9.9455e-05
ENSG00000182919	C11orf54	0.436791	0.0458362
ENSG00000100316	RPL3	0.436505	4.11166e-05
ENSG00000165487	MICU2	0.436282	0.018443
ENSG00000106638	TBL2	0.43623	0.000756905
ENSG00000170027	YWHAG	0.436158	0.000770693
ENSG00000119522	DENND1A	0.43603	0.0187523
ENSG00000107833	NPM3	0.4359	0.000191169
ENSG00000157349	DDX19B	0.435877	0.00361638
ENSG00000141644	MBD1	0.435458	0.0135531
ENSG00000198876	DCAF12	0.435312	0.0378417
ENSG00000163754	GYG1	0.433912	0.0337391
ENSG00000085662	AKR1B1	0.433194	0.00265676
ENSG00000197265	GTF2E2	0.43307	0.000766802
ENSG00000133606	MKRN1	0.433066	0.0200702
ENSG00000120656	TAF12	0.432849	0.0478357
ENSG00000181817	LSM10	0.43272	0.0166299
ENSG00000156017	C9orf41	0.432567	0.0232845
ENSG00000111885	MAN1A1	0.432237	0.0149711
ENSG00000159840	ZYX	0.432144	0.00226637
ENSG00000161057	PSMC2	0.431543	0.0138757
ENSG00000198815	FOXJ3	0.431301	0.0368864
ENSG00000141076	CIRH1A	0.430716	0.000798793
ENSG00000180354	MTURN	0.430245	0.00646323
ENSG00000037241	RPL26L1	0.430137	0.00637264
ENSG00000169567	HINT1	0.429642	0.0100235
ENSG00000137168	PPIL1	0.429071	2.91891e-05
ENSG00000144224	UBXN4	0.428939	0.000658197
ENSG00000166595	FAM96B	0.428434	0.000451731
ENSG00000153006	SREK1IP1	0.428203	0.00230216
ENSG00000145919	BOD1	0.427975	0.0053707
ENSG00000172375	C2CD2L	0.427949	0.00782185
ENSG00000160785	SLC25A44	0.427875	0.00441817
ENSG00000108946	PRKAR1A	0.427818	5.02248e-06
ENSG00000157214	STEAP2	0.427799	0.00549498
ENSG00000173207	CKS1B	0.427619	6.25113e-05
ENSG00000166454	ATMIN	0.427106	0.00109594
ENSG00000133773	CCDC59	0.425416	3.24164e-05
ENSG00000174021	GNG5	0.423425	1.12192e-05
ENSG00000162819	BROX	0.423217	0.0139763
ENSG00000145817	YIPF5	0.42264	0.00439267
ENSG00000134049	IER3IP1	0.42241	0.00243131
ENSG00000198677	TTC37	0.422381	0.00936647
ENSG00000141098	GFOD2	0.422279	0.0346537
ENSG00000116251	RPL22	0.421569	5.43621e-05
ENSG00000117614	SYF2	0.421534	0.0116119
ENSG00000151923	TIAL1	0.421456	0.00250037
ENSG00000168159	RNF187	0.421148	0.000163457
ENSG00000119242	CCDC92	0.42074	0.0219256
ENSG00000101782	RIOK3	0.41988	0.00258987
ENSG00000084623	EIF3I	0.419064	9.89126e-06
ENSG00000123838	C4BPA	0.4187	0.00605868
ENSG00000163249	CCNYL1	0.417883	0.00187405
ENSG00000088986	DYNLL1	0.417746	0.000428339
ENSG00000181789	COPG1	0.417386	0.0050522
ENSG00000175193	PARL	0.41722	0.0110522
ENSG00000171262	FAM98B	0.416896	0.0354259
ENSG00000089195	TRMT6	0.41656	1.06107e-06
ENSG00000137776	SLTM	0.416114	0.000263117
ENSG00000197694	SPTAN1	0.415832	0.0189878
ENSG00000103005	USB1	0.415228	0.00150677
ENSG00000140264	SERF2	0.414764	0.0081343
ENSG00000161011	SQSTM1	0.414341	2.67048e-05
ENSG00000136888	ATP6V1G1	0.414027	6.2062e-06
ENSG00000159131	GART	0.413336	0.0152023
ENSG00000108061	SHOC2	0.413296	0.0314019
ENSG00000133703	KRAS	0.413237	0.00109295
ENSG00000110435	PDHX	0.411352	0.0119045
ENSG00000164924	YWHAZ	0.410835	8.1059e-06
ENSG00000175582	RAB6A	0.410477	0.00049463
ENSG00000104613	INTS10	0.410157	0.0141933
ENSG00000142186	SCYL1	0.409969	0.00078594
ENSG00000213639	PPP1CB	0.409619	0.000285694
ENSG00000108219	TSPAN14	0.40925	0.000669221
ENSG00000007372	PAX6	0.408828	0.0060242
ENSG00000119912	IDE	0.408705	0.0422313
ENSG00000171109	MFN1	0.408525	0.0298
ENSG00000088854	C20orf194	0.408163	0.00910788
ENSG00000147010	SH3KBP1	0.408145	0.000974128
ENSG00000020256	ZFP64	0.407211	0.0339922
ENSG00000115520	COQ10B	0.406239	0.0222584
ENSG00000161542	PRPSAP1	0.406197	0.000243137
ENSG00000119318	RAD23B	0.40601	0.000153774
ENSG00000175567	UCP2	0.405682	0.0158016
ENSG00000197728	RPS26	0.404737	0.0147041
ENSG00000125656	CLPP	0.404501	0.00270566
ENSG00000166411	IDH3A	0.404023	0.00122875
ENSG00000122643	NT5C3A	0.404004	0.0153702
ENSG00000145592	RPL37	0.402947	3.6812e-06
ENSG00000012174	MBTPS2	0.40279	0.0341184
ENSG00000108587	GOSR1	0.402556	0.000435129
ENSG00000078246	TULP3	0.402496	0.0254456
ENSG00000119523	ALG2	0.40242	0.000492962
ENSG00000104325	DECR1	0.401816	0.0159788
ENSG00000214253	FIS1	0.401645	0.014199
ENSG00000165629	ATP5C1	0.401645	0.0343061
ENSG00000163608	C3orf17	0.400525	0.0309246
ENSG00000132603	NIP7	0.400093	0.0382067
ENSG00000132341	RAN	0.399705	1.91094e-05
ENSG00000106636	YKT6	0.399616	0.000240203
ENSG00000135521	LTV1	0.399428	5.16447e-05
ENSG00000071626	DAZAP1	0.39832	0.000219517
ENSG00000123130	ACOT9	0.398163	0.0354938
ENSG00000167703	SLC43A2	0.397492	0.00207336
ENSG00000145555	MYO10	0.396995	0.000214023
ENSG00000113319	RASGRF2	0.396763	0.00781968
ENSG00000072778	ACADVL	0.396704	0.000123716
ENSG00000085231	TAF9	0.396435	1.23664e-05
ENSG00000125356	NDUFA1	0.396339	0.00967414
ENSG00000132570	PCBD2	0.396007	0.0456495
ENSG00000134001	EIF2S1	0.394419	0.00310442
ENSG00000143776	CDC42BPA	0.394359	0.00957324
ENSG00000108100	CCNY	0.394049	0.0465452
ENSG00000198756	COLGALT2	0.393583	0.0215669
ENSG00000139641	ESYT1	0.392432	3.19091e-05
ENSG00000155959	VBP1	0.391387	0.00718954
ENSG00000112787	FBRSL1	0.391269	0.0105428
ENSG00000110713	NUP98	0.391197	0.035002
ENSG00000110841	PPFIBP1	0.39119	0.0230511
ENSG00000138035	PNPT1	0.391164	0.00397645
ENSG00000185070	FLRT2	0.390824	0.00851724
ENSG00000086475	SEPHS1	0.390477	0.00164831
ENSG00000151062	CACNA2D4	0.390335	0.028192
ENSG00000120697	ALG5	0.390046	9.65523e-05
ENSG00000136193	SCRN1	0.38904	0.0109415
ENSG00000143155	TIPRL	0.388837	0.00996199
ENSG00000124198	ARFGEF2	0.388833	0.00914032
ENSG00000165271	NOL6	0.387948	0.0316466
ENSG00000110696	C11orf58	0.387512	0.000741869
ENSG00000147669	POLR2K	0.387213	0.035837
ENSG00000152700	SAR1B	0.387052	0.0191879
ENSG00000148296	SURF6	0.386947	0.00302865
ENSG00000149806	FAU	0.386317	1.37396e-07
ENSG00000162545	CAMK2N1	0.386286	0.0384019
ENSG00000114354	TFG	0.385712	8.03354e-05
ENSG00000165410	CFL2	0.385479	0.0289085
ENSG00000269893	SNHG8	0.385343	0.000169281
ENSG00000077097	TOP2B	0.385096	0.00754066
ENSG00000184886	PIGW	0.384535	0.00199828
ENSG00000171853	TRAPPC12	0.383894	0.0138596
ENSG00000123131	PRDX4	0.383784	4.36366e-05
ENSG00000131508	UBE2D2	0.383342	6.1517e-06
ENSG00000122958	VPS26A	0.382631	0.0144873
ENSG00000239900	ADSL	0.381618	0.00353076
ENSG00000008282	SYPL1	0.38087	0.0183518
ENSG00000018699	TTC27	0.380256	0.0100235
ENSG00000117505	DR1	0.379812	0.00498787
ENSG00000123395	C12orf44	0.379726	0.0357671
ENSG00000108465	CDK5RAP3	0.379583	0.0253115
ENSG00000073008	PVR	0.378754	0.000888978
ENSG00000134686	PHC2	0.377884	0.0187113
ENSG00000182899	RPL35A	0.376945	1.00376e-05
ENSG00000119718	EIF2B2	0.376789	0.0428714
ENSG00000166197	NOLC1	0.376372	0.000697522
ENSG00000170445	HARS	0.3763	0.0444008
ENSG00000101132	PFDN4	0.376139	0.000414113
ENSG00000076604	TRAF4	0.375599	0.0159867
ENSG00000138095	LRPPRC	0.375128	7.29236e-05
ENSG00000117410	ATP6V0B	0.374981	0.000435781
ENSG00000112308	C6orf62	0.374557	0.00138072
ENSG00000130826	DKC1	0.373981	0.00294316
ENSG00000104067	TJP1	0.373713	0.0337784
ENSG00000125827	TMX4	0.373712	0.00716101
ENSG00000128989	ARPP19	0.373552	0.0114215
ENSG00000164244	PRRC1	0.373051	0.00967414
ENSG00000106153	CHCHD2	0.37202	0.000396872
ENSG00000164022	AIMP1	0.371962	7.40391e-05
ENSG00000108474	PIGL	0.371761	0.0376573
ENSG00000154781	CCDC174	0.370954	0.0178439
ENSG00000163527	STT3B	0.37085	5.38122e-06
ENSG00000166783	KIAA0430	0.370628	0.0422313
ENSG00000085978	ATG16L1	0.370611	0.040178
ENSG00000162194	C11orf48	0.368827	0.01307
ENSG00000170142	UBE2E1	0.368171	0.00904351
ENSG00000123643	SLC36A1	0.367742	0.0425467
ENSG00000164543	STK17A	0.367519	0.0193281
ENSG00000137642	SORL1	0.36751	0.0130084
ENSG00000105254	TBCB	0.36727	0.00074199
ENSG00000100097	LGALS1	0.367184	0.0300458
ENSG00000112306	RPS12	0.366798	0.000219883
ENSG00000112699	GMDS	0.366743	0.00952179
ENSG00000168283	BMI1	0.366355	0.0133695
ENSG00000188976	NOC2L	0.366252	0.0338605
ENSG00000071082	RPL31	0.365924	0.000221227
ENSG00000164258	NDUFS4	0.365785	0.0368421
ENSG00000114978	MOB1A	0.365767	0.0157435
ENSG00000077348	EXOSC5	0.363928	0.0131768
ENSG00000163933	RFT1	0.363719	0.0477656
ENSG00000178401	DNAJC22	0.363659	0.0350355
ENSG00000196411	EPHB4	0.363343	0.0224912
ENSG00000229314	ORM1	0.363221	0.0482848
ENSG00000067533	RRP15	0.363143	0.00776527
ENSG00000234171	RNASEH1-AS1	0.36308	0.0146346
ENSG00000166200	COPS2	0.363053	0.00401977
ENSG00000171497	PPID	0.362664	0.00785898
[truncated: 227 more rows]

## Sheet: downregulated genes
List of genes downregulated by tunicamycin in HepG2 cells
geneID	geneName	log2FoldChange	padj < 0.05
ENSG00000172789	HOXC5	-4.81793	0.000124522
ENSG00000257931	CTD-2311B13.7	-4.54011	0.000319231
ENSG00000237094	RP4-669L17.10	-3.98802	0.00257981
ENSG00000273297	RP11-38M8.1	-3.90808	0.00487591
ENSG00000149043	SYT8	-3.79081	0.000413676
ENSG00000101746	NOL4	-3.74624	0.00401977
ENSG00000119915	ELOVL3	-3.62633	0.00678996
ENSG00000145692	BHMT	-3.44458	1.43537e-05
ENSG00000101605	MYOM1	-3.41252	0.014407
ENSG00000259049	RP11-589M4.1	-3.13086	0.00173886
ENSG00000146755	TRIM50	-3.04514	1.91884e-15
ENSG00000249655	CTC-325J23.2	-3.01036	0.0060871
ENSG00000154146	NRGN	-2.97584	1.12133e-07
ENSG00000157856	DRC1	-2.92768	0.0299466
ENSG00000144035	NAT8	-2.88895	7.45741e-08
ENSG00000157734	SNX22	-2.85852	9.6211e-08
ENSG00000180432	CYP8B1	-2.85436	0.00142279
ENSG00000168077	SCARA3	-2.84055	0.000197241
ENSG00000180644	PRF1	-2.76178	0.0147265
ENSG00000170262	MRAP	-2.70969	0.000694183
ENSG00000101162	TUBB1	-2.6923	0.00963923
ENSG00000140107	SLC25A47	-2.68999	0.0206572
ENSG00000166589	CDH16	-2.66696	0.00066487
ENSG00000128285	MCHR1	-2.66029	0.00131829
ENSG00000213213	CCDC183	-2.64889	8.66645e-06
ENSG00000196532	HIST1H3C	-2.62437	0.0130512
ENSG00000080618	CPB2	-2.60447	2.07391e-57
ENSG00000125735	TNFSF14	-2.5748	6.21182e-12
ENSG00000230454	U73166.2	-2.57069	0.00238723
ENSG00000185666	SYN3	-2.5387	0.000477063
ENSG00000257345	RP11-511B23.1	-2.53634	1.03429e-27
ENSG00000116774	OLFML3	-2.51308	0.00114609
ENSG00000221571	RNU6ATAC35P	-2.47769	0.0257635
ENSG00000234678	RP11-465N4.4	-2.46544	6.25113e-05
ENSG00000267288	RP13-890H12.2	-2.41784	0.0145864
ENSG00000186910	SERPINA11	-2.3806	1.24016e-10
ENSG00000132854	KANK4	-2.3454	4.10965e-08
ENSG00000160870	CYP3A7	-2.33623	0.0287
ENSG00000273259	RP11-986E7.7	-2.32401	1.16887e-06
ENSG00000228651	RP11-556E13.1	-2.30787	0.000708602
ENSG00000130720	FIBCD1	-2.29642	0.0182182
ENSG00000213445	SIPA1	-2.29586	0.0417036
ENSG00000160298	C21orf58	-2.27157	2.98466e-13
ENSG00000235092	AC011747.7	-2.23668	0.00210581
ENSG00000187456	RDM1	-2.21621	0.0339094
ENSG00000177679	SRRM3	-2.20035	0.000425066
ENSG00000262877	RP11-1055B8.4	-2.17922	1.35687e-05
ENSG00000227906	SNAP25-AS1	-2.16986	0.0362323
ENSG00000183876	ARSI	-2.15401	1.1318e-11
ENSG00000170271	FAXDC2	-2.14438	0.000323256
ENSG00000222020	AC062017.1	-2.14133	0.011095
ENSG00000114853	ZBTB47	-2.13244	0.0282114
ENSG00000116985	BMP8B	-2.11414	0.0135474
ENSG00000169174	PCSK9	-2.10381	3.3822e-24
ENSG00000100665	SERPINA4	-2.09901	6.70272e-09
ENSG00000111199	TRPV4	-2.09086	1.5364e-05
ENSG00000092529	CAPN3	-2.07898	1.73557e-07
ENSG00000171227	TMEM37	-2.07478	1.5869e-41
ENSG00000213397	HAUS7	-2.06295	0.0149184
ENSG00000164007	CLDN19	-2.05933	4.64831e-13
ENSG00000136492	BRIP1	-2.04945	1.23572e-19
ENSG00000174469	CNTNAP2	-2.04153	9.70047e-06
ENSG00000062282	DGAT2	-2.03848	1.09979e-89
ENSG00000271781	CTD-2589H19.6	-2.03556	0.000798793
ENSG00000184986	TMEM121	-2.02834	1.69963e-05
ENSG00000187244	BCAM	-2.01996	5.10092e-27
ENSG00000174371	EXO1	-2.01734	2.98867e-08
ENSG00000267383	CTC-260E6.6	-2.01634	1.59238e-18
ENSG00000108813	DLX4	-2.01504	6.92994e-06
ENSG00000160097	FNDC5	-2.00409	0.0145864
ENSG00000167800	TBX10	-1.99061	0.0118026
ENSG00000120262	CCDC170	-1.98956	4.22466e-09
ENSG00000099937	SERPIND1	-1.97818	5.58729e-37
ENSG00000124575	HIST1H1D	-1.97654	0.000871732
ENSG00000161958	FGF11	-1.97633	0.028789
ENSG00000100297	MCM5	-1.97446	4.47426e-41
ENSG00000139055	ERP27	-1.9646	0.00770895
ENSG00000168675	LDLRAD4	-1.96098	2.522e-05
ENSG00000164398	ACSL6	-1.95602	1.37424e-05
ENSG00000182795	C1orf116	-1.95072	0.0336918
ENSG00000123405	NFE2	-1.95041	1.22007e-05
ENSG00000102048	ASB9	-1.9455	0.000921832
ENSG00000110169	HPX	-1.94146	0.000932824
ENSG00000187837	HIST1H1C	-1.93839	2.96103e-08
ENSG00000102384	CENPI	-1.90779	1.41596e-14
ENSG00000082196	C1QTNF3	-1.89573	0.0382034
ENSG00000143476	DTL	-1.88979	1.45799e-31
ENSG00000256603	RP11-667M19.2	-1.88744	0.0087857
ENSG00000099994	SUSD2	-1.88214	0.00133984
ENSG00000237753	AC079922.3	-1.86786	0.00619906
ENSG00000183747	ACSM2A	-1.86382	1.26192e-14
ENSG00000116194	ANGPTL1	-1.85722	1.05263e-08
ENSG00000235142	RP1-60O19.1	-1.84257	0.00177281
ENSG00000112494	UNC93A	-1.82381	3.48542e-16
ENSG00000267980	AC007292.6	-1.81779	0.0471958
ENSG00000060566	CREB3L3	-1.81717	8.38649e-15
ENSG00000007968	E2F2	-1.815	1.27242e-11
ENSG00000143126	CELSR2	-1.81311	1.68049e-13
ENSG00000100292	HMOX1	-1.80613	7.47988e-29
ENSG00000255471	RP11-736K20.5	-1.79459	0.037685
ENSG00000189057	FAM111B	-1.79005	6.40911e-29
ENSG00000182326	C1S	-1.78449	0.000186209
ENSG00000261978	CTD-2529O21.2	-1.76475	0.000846126
ENSG00000135378	PRRG4	-1.76077	0.0120888
ENSG00000082074	FYB	-1.75848	0.00467417
ENSG00000066813	ACSM2B	-1.74794	1.35505e-07
ENSG00000160678	S100A1	-1.73062	5.79888e-13
ENSG00000119969	HELLS	-1.73019	6.30252e-72
ENSG00000198835	GJC2	-1.72661	0.0179427
ENSG00000134574	DDB2	-1.72471	3.80564e-19
ENSG00000145569	FAM105A	-1.72206	0.0232123
ENSG00000134962	KLB	-1.71577	5.54674e-29
ENSG00000137204	SLC22A7	-1.71279	1.29904e-11
ENSG00000165891	E2F7	-1.69566	2.33007e-05
ENSG00000049192	ADAMTS6	-1.69337	0.000418017
ENSG00000047457	CP	-1.68763	3.04976e-05
ENSG00000108950	FAM20A	-1.68632	2.74542e-05
ENSG00000168298	HIST1H1E	-1.67974	0.000233895
ENSG00000260778	MIR940	-1.67951	0.00623296
ENSG00000129173	E2F8	-1.66898	3.56525e-05
ENSG00000123561	SERPINA7	-1.65816	1.43201e-25
ENSG00000223478	RP11-545E17.3	-1.65322	0.0238968
ENSG00000172893	DHCR7	-1.65077	1.46843e-35
ENSG00000119125	GDA	-1.65049	1.73963e-07
ENSG00000099377	HSD3B7	-1.64588	5.00243e-19
ENSG00000264215	RP11-283C24.1	-1.62606	0.0492264
ENSG00000148965	SAA4	-1.61215	6.604e-50
ENSG00000078900	TP73	-1.609	0.00299353
ENSG00000268218	AC137932.1	-1.60898	0.0397723
ENSG00000146700	SRCRB4D	-1.60704	0.000742676
ENSG00000183091	NEB	-1.60292	0.008961
ENSG00000113889	KNG1	-1.60153	0.00845627
ENSG00000092470	WDR76	-1.58459	5.02565e-10
ENSG00000183114	FAM43B	-1.58437	0.00821921
ENSG00000131153	GINS2	-1.58213	2.78651e-14
ENSG00000104549	SQLE	-1.57885	2.05104e-73
ENSG00000184898	RBM43	-1.57878	0.00565471
ENSG00000170522	ELOVL6	-1.57693	6.5171e-13
ENSG00000109181	UGT2B10	-1.57601	2.37003e-06
ENSG00000146263	MMS22L	-1.55971	3.47819e-15
ENSG00000115841	RMDN2	-1.5536	0.00981523
ENSG00000167513	CDT1	-1.55353	5.49904e-22
ENSG00000128242	GAL3ST1	-1.55197	0.000191169
ENSG00000105486	LIG1	-1.55182	1.68027e-17
ENSG00000110243	APOA5	-1.55025	3.70322e-32
ENSG00000065534	MYLK	-1.54871	4.23495e-47
ENSG00000100593	ISM2	-1.54054	0.0320982
ENSG00000115594	IL1R1	-1.53964	1.22801e-15
ENSG00000158555	GDPD5	-1.53896	6.14727e-08
ENSG00000173662	TAS1R1	-1.53695	1.26442e-06
ENSG00000112972	HMGCS1	-1.52702	4.81684e-42
ENSG00000160285	LSS	-1.52555	2.15463e-25
ENSG00000163501	IHH	-1.5185	0.00194358
ENSG00000107331	ABCA2	-1.50835	0.00643697
ENSG00000157087	ATP2B2	-1.50773	0.000154551
ENSG00000188488	SERPINA5	-1.50448	3.25505e-64
ENSG00000125319	C17orf53	-1.50416	0.00256573
ENSG00000166415	WDR72	-1.49169	3.59844e-08
ENSG00000137310	TCF19	-1.48289	5.2103e-09
ENSG00000165376	CLDN2	-1.48163	0.00071224
ENSG00000214595	EML6	-1.47991	3.24687e-17
ENSG00000135736	CCDC102A	-1.47801	0.0283937
ENSG00000008853	RHOBTB2	-1.47665	4.04562e-09
ENSG00000172965	MIR4435-1HG	-1.4731	1.7281e-39
ENSG00000188257	PLA2G2A	-1.4663	1.36228e-11
ENSG00000116133	DHCR24	-1.46318	9.22564e-58
ENSG00000148773	MKI67	-1.46004	2.20956e-41
ENSG00000154864	PIEZO2	-1.45783	1.30304e-18
ENSG00000167900	TK1	-1.45781	1.47278e-21
ENSG00000162241	SLC25A45	-1.45778	0.00121054
ENSG00000170915	PAQR8	-1.45587	6.15759e-19
ENSG00000271590	RP11-181E10.3	-1.44885	0.0223641
ENSG00000164406	LEAP2	-1.44724	1.48823e-05
ENSG00000272512	RP11-54O7.17	-1.43818	7.66152e-05
ENSG00000178342	KCNG2	-1.43007	0.035457
ENSG00000123609	NMI	-1.42845	6.03333e-06
ENSG00000127564	PKMYT1	-1.42673	2.72914e-20
ENSG00000268885	AC026740.1	-1.42644	0.000355358
ENSG00000108187	PBLD	-1.4249	0.00535616
ENSG00000116014	KISS1R	-1.42447	2.07528e-16
ENSG00000109084	TMEM97	-1.4228	6.03816e-40
ENSG00000115590	IL1R2	-1.42258	0.000494406
ENSG00000187676	B3GALTL	-1.42243	6.01914e-06
ENSG00000154080	CHST9	-1.42165	8.30559e-09
ENSG00000125148	MT2A	-1.41491	2.59973e-37
ENSG00000267010	RP11-108P20.1	-1.4135	1.72343e-05
ENSG00000059804	SLC2A3	-1.40933	3.59378e-51
ENSG00000197299	BLM	-1.40834	2.51891e-10
ENSG00000182162	P2RY8	-1.40643	0.00223814
ENSG00000139618	BRCA2	-1.40079	2.15109e-19
ENSG00000167508	MVD	-1.39985	3.43384e-14
ENSG00000197061	HIST1H4C	-1.39595	0.000298366
ENSG00000131069	ACSS2	-1.3932	9.22613e-14
ENSG00000182611	HIST1H2AJ	-1.3929	0.0010389
ENSG00000162460	TMEM82	-1.39183	0.00750534
ENSG00000109107	ALDOC	-1.39112	9.51963e-12
ENSG00000169562	GJB1	-1.38957	1.06268e-53
ENSG00000004777	ARHGAP33	-1.38793	1.94802e-05
ENSG00000184979	USP18	-1.38662	0.000528826
ENSG00000182179	UBA7	-1.38469	0.0145814
ENSG00000169710	FASN	-1.38407	3.93625e-45
ENSG00000187741	FANCA	-1.38212	7.28928e-20
ENSG00000163586	FABP1	-1.38191	1.82832e-26
ENSG00000117834	SLC5A9	-1.38144	1.26601e-07
ENSG00000129354	AP1M2	-1.3812	2.16955e-20
ENSG00000138658	C4orf21	-1.38073	6.98106e-07
ENSG00000168274	HIST1H2AE	-1.37275	0.0279852
ENSG00000173930	SLCO4C1	-1.37032	9.79199e-19
ENSG00000141485	SLC13A5	-1.36813	1.36542e-21
ENSG00000083844	ZNF264	-1.36805	0.000982933
ENSG00000241316	RP11-81N13.1	-1.36783	0.0110387
ENSG00000185332	TMEM105	-1.36776	0.00587659
ENSG00000176912	C18orf56	-1.36683	1.575e-19
ENSG00000161544	CYGB	-1.36514	2.28734e-06
ENSG00000106258	CYP3A5	-1.36387	0.0146898
ENSG00000075213	SEMA3A	-1.36088	6.22574e-16
ENSG00000143434	SEMA6C	-1.35783	0.00315978
ENSG00000272145	NFYC-AS1	-1.35481	0.0312512
ENSG00000051341	POLQ	-1.35411	2.04375e-11
ENSG00000196584	XRCC2	-1.35353	2.00341e-10
ENSG00000154920	EME1	-1.35274	1.38647e-06
ENSG00000172296	SPTLC3	-1.34826	1.85109e-15
ENSG00000109099	PMP22	-1.34823	5.73939e-05
ENSG00000146143	PRIM2	-1.34727	1.92171e-05
ENSG00000079459	FDFT1	-1.34695	9.41061e-53
ENSG00000092853	CLSPN	-1.34609	3.64551e-34
ENSG00000087301	TXNDC16	-1.33651	8.02258e-07
ENSG00000063660	GPC1	-1.3361	4.39871e-11
ENSG00000167670	CHAF1A	-1.33402	7.51627e-25
ENSG00000197181	PIWIL2	-1.33298	0.00111559
ENSG00000060656	PTPRU	-1.33237	5.54837e-10
ENSG00000165478	HEPACAM	-1.32815	8.12843e-06
ENSG00000183578	TNFAIP8L3	-1.32551	0.00339964
ENSG00000120437	ACAT2	-1.32131	8.03207e-50
ENSG00000171320	ESCO2	-1.31701	1.14905e-06
ENSG00000104738	MCM4	-1.31565	9.01055e-37
ENSG00000112118	MCM3	-1.31504	8.43538e-31
ENSG00000198417	MT1F	-1.31495	4.65776e-36
ENSG00000085840	ORC1	-1.31099	3.84365e-07
ENSG00000065328	MCM10	-1.30805	1.35333e-19
ENSG00000081913	PHLPP1	-1.30415	3.08772e-12
ENSG00000152253	SPC25	-1.30223	1.88775e-12
ENSG00000085063	CD59	-1.29778	8.46486e-43
ENSG00000146904	EPHA1	-1.29722	9.73442e-09
ENSG00000173258	ZNF483	-1.29533	0.0449544
ENSG00000105289	TJP3	-1.29433	1.9288e-06
ENSG00000161634	DCD	-1.29309	0.0468237
ENSG00000137474	MYO7A	-1.29286	1.35748e-09
ENSG00000169715	MT1E	-1.29237	3.18038e-16
ENSG00000006534	ALDH3B1	-1.29066	0.000241635
ENSG00000147155	EBP	-1.28923	6.23889e-45
ENSG00000187867	PALM3	-1.28566	9.39426e-05
ENSG00000110245	APOC3	-1.28448	2.04398e-43
ENSG00000101945	SUV39H1	-1.28394	8.85561e-05
ENSG00000167720	SRR	-1.28128	0.0495595
ENSG00000242349	NPPA-AS1	-1.27959	0.00149538
ENSG00000086506	HBQ1	-1.27895	0.0142243
ENSG00000245532	NEAT1	-1.2785	2.69893e-29
ENSG00000163808	KIF15	-1.27721	7.65315e-14
ENSG00000214184	AC012487.2	-1.27598	0.00734288
ENSG00000177595	PIDD	-1.27566	1.58075e-06
ENSG00000137404	NRM	-1.27509	1.35927e-12
ENSG00000179403	VWA1	-1.27346	5.65432e-16
ENSG00000237877	AC097500.2	-1.27097	0.0199194
ENSG00000126231	PROZ	-1.26918	0.0133309
ENSG00000237649	KIFC1	-1.26877	4.30343e-12
ENSG00000073050	XRCC1	-1.2671	0.00618714
ENSG00000051180	RAD51	-1.26673	1.43576e-07
ENSG00000100373	UPK3A	-1.2655	3.12733e-05
ENSG00000070371	CLTCL1	-1.26473	0.0157066
ENSG00000054654	SYNE2	-1.26441	2.93031e-15
ENSG00000177084	POLE	-1.26441	4.94054e-14
ENSG00000272293	RP11-91J19.3	-1.26357	0.0147218
ENSG00000101412	E2F1	-1.26201	1.01059e-14
ENSG00000169692	AGPAT2	-1.26169	3.92089e-26
ENSG00000163918	RFC4	-1.26166	1.29877e-15
ENSG00000211452	DIO1	-1.25958	0.00313485
ENSG00000141655	TNFRSF11A	-1.25761	0.000197778
ENSG00000133119	RFC3	-1.25729	9.86944e-15
ENSG00000161847	RAVER1	-1.25456	0.0300861
ENSG00000257167	TMPO-AS1	-1.25392	0.028315
ENSG00000076248	UNG	-1.24885	1.01165e-20
ENSG00000149503	INCENP	-1.24655	2.34297e-11
ENSG00000204385	SLC44A4	-1.2462	2.37302e-12
ENSG00000272821	CTA-384D8.36	-1.24511	3.87393e-05
ENSG00000160959	LRRC14	-1.23978	0.000413177
ENSG00000170011	MYRIP	-1.23899	0.00793114
ENSG00000109674	NEIL3	-1.23808	0.0298
ENSG00000132744	ACY3	-1.23223	0.0115241
ENSG00000171560	FGA	-1.232	2.38762e-38
ENSG00000233280	CRYBG3	-1.23115	1.12101e-05
ENSG00000161573	CCL16	-1.23062	2.33275e-17
ENSG00000122952	ZWINT	-1.22391	1.07873e-18
ENSG00000196743	GM2A	-1.22218	1.66148e-18
ENSG00000182809	CRIP2	-1.2182	5.16659e-05
ENSG00000015413	DPEP1	-1.21746	4.08652e-09
ENSG00000181544	FANCB	-1.21443	0.017487
ENSG00000138308	PLA2G12B	-1.20849	1.16741e-06
ENSG00000228835	AC012123.1	-1.20618	9.35497e-07
ENSG00000137070	IL11RA	-1.20607	0.00911485
ENSG00000176894	PXMP2	-1.2041	1.76783e-06
ENSG00000100342	APOL1	-1.19342	0.00424413
ENSG00000106538	RARRES2	-1.19108	3.66351e-12
ENSG00000204978	C19orf69	-1.18791	2.59323e-05
ENSG00000125144	MT1G	-1.18765	8.63447e-17
ENSG00000102230	PCYT1B	-1.18706	0.000303064
ENSG00000128739	SNRPN	-1.18657	0.000469828
ENSG00000100344	PNPLA3	-1.18648	1.20195e-09
ENSG00000101057	MYBL2	-1.18399	9.23437e-17
ENSG00000171130	ATP6V0E2	-1.18136	1.29624e-28
ENSG00000188051	TMEM221	-1.17863	4.84842e-05
ENSG00000136960	ENPP2	-1.17794	0.0232123
ENSG00000171236	LRG1	-1.17639	1.75241e-22
ENSG00000174327	SLC16A13	-1.17189	0.00313021
ENSG00000052802	MSMO1	-1.16785	5.62795e-26
ENSG00000173442	EHBP1L1	-1.16497	0.0273727
ENSG00000165795	NDRG2	-1.16244	7.07344e-11
ENSG00000099260	PALMD	-1.1621	2.92701e-10
ENSG00000246982	RP1-179N16.6	-1.1614	0.0194256
ENSG00000182985	CADM1	-1.16114	7.14111e-34
ENSG00000132017	DCAF15	-1.16104	0.00124584
ENSG00000110244	APOA4	-1.15971	0.000816522
ENSG00000172478	C2orf54	-1.15951	9.59162e-08
ENSG00000186470	BTN3A2	-1.15643	0.00138858
ENSG00000144285	SCN1A	-1.15231	2.60554e-13
ENSG00000182871	COL18A1	-1.1503	1.02459e-17
ENSG00000090920	FCGBP	-1.14976	5.09331e-07
ENSG00000134824	FADS2	-1.14835	1.4261e-10
ENSG00000232010	AP001059.5	-1.14668	0.0361476
ENSG00000126561	STAT5A	-1.14667	0.0417636
ENSG00000240065	PSMB9	-1.14635	0.0451557
ENSG00000141736	ERBB2	-1.14555	4.19905e-13
ENSG00000175548	ALG10B	-1.14483	0.0322003
ENSG00000236423	LINC01134	-1.14386	0.0275672
ENSG00000254690	GS1-393G12.12	-1.14233	4.03352e-07
ENSG00000233255	AC019181.2	-1.14205	0.00618551
ENSG00000101868	POLA1	-1.14084	7.83287e-09
ENSG00000242265	PEG10	-1.14038	1.35909e-40
ENSG00000109805	NCAPG	-1.13936	2.19253e-26
ENSG00000132470	ITGB4	-1.13818	2.30708e-05
ENSG00000160752	FDPS	-1.13761	2.63732e-26
ENSG00000173762	CD7	-1.13542	0.000116284
ENSG00000142733	MAP3K6	-1.13388	0.0418405
ENSG00000150967	ABCB9	-1.13341	8.18248e-05
ENSG00000160957	RECQL4	-1.13279	8.77827e-20
ENSG00000073111	MCM2	-1.13154	1.91193e-22
ENSG00000137501	SYTL2	-1.13151	7.73036e-20
ENSG00000177602	GSG2	-1.12915	0.0229658
ENSG00000062822	POLD1	-1.12791	0.00163536
ENSG00000229056	AC020571.3	-1.12508	0.000537323
ENSG00000173825	TIGD3	-1.12473	4.47678e-06
ENSG00000135617	PRADC1	-1.12247	1.99657e-05
ENSG00000167107	ACSF2	-1.12241	4.10628e-06
ENSG00000176208	ATAD5	-1.11835	7.1409e-16
ENSG00000231764	DLX6-AS1	-1.11651	1.56697e-05
ENSG00000128191	DGCR8	-1.11217	3.74857e-10
ENSG00000137171	KLC4	-1.11087	6.03382e-07
ENSG00000169607	CKAP2L	-1.11082	1.16812e-14
ENSG00000198554	WDHD1	-1.11066	1.55175e-06
ENSG00000106333	PCOLCE	-1.10842	0.000250055
ENSG00000106144	CASP2	-1.10651	2.52669e-12
ENSG00000140534	TICRR	-1.10518	2.26917e-05
ENSG00000144824	PHLDB2	-1.10344	2.61334e-08
ENSG00000272955	KB-226F1.1	-1.10001	0.0104956
ENSG00000086696	HSD17B2	-1.09767	0.0154287
ENSG00000164053	ATRIP	-1.09471	0.00898699
ENSG00000267280	RP11-332H18.4	-1.09443	1.00319e-08
ENSG00000130193	THEM6	-1.09423	3.13661e-21
ENSG00000109205	ODAM	-1.09268	1.87309e-05
ENSG00000184260	HIST2H2AC	-1.08869	0.0247724
ENSG00000142798	HSPG2	-1.08609	6.50777e-09
ENSG00000077514	POLD3	-1.08514	4.2193e-07
ENSG00000110921	MVK	-1.08282	2.14051e-07
ENSG00000126215	XRCC3	-1.08264	1.90922e-05
ENSG00000227184	EPPK1	-1.08228	1.65062e-07
ENSG00000174684	B3GNT1	-1.08107	6.10736e-20
ENSG00000187997	C17orf99	-1.08081	0.0462241
ENSG00000073169	SELO	-1.07771	0.000298366
ENSG00000188290	HES4	-1.07555	0.00346447
ENSG00000143845	ETNK2	-1.07358	3.43153e-06
ENSG00000213853	EMP2	-1.07253	0.000351573
ENSG00000137804	NUSAP1	-1.07068	2.65995e-17
ENSG00000080986	NDC80	-1.07063	3.73589e-10
ENSG00000150764	DIXDC1	-1.06975	2.81602e-08
ENSG00000163032	VSNL1	-1.06859	1.29315e-11
ENSG00000257017	HP	-1.0684	0.00379046
ENSG00000162817	C1orf115	-1.06768	7.60766e-10
ENSG00000104889	RNASEH2A	-1.06753	4.05259e-07
ENSG00000175643	RMI2	-1.06604	5.04096e-07
ENSG00000064687	ABCA7	-1.06599	0.0357367
ENSG00000144331	ZNF385B	-1.06557	9.39088e-11
ENSG00000161888	SPC24	-1.06066	5.28552e-08
ENSG00000066279	ASPM	-1.05925	1.69244e-14
ENSG00000155368	DBI	-1.05897	5.69491e-54
ENSG00000230555	RP11-517P14.2	-1.05659	0.0230326
ENSG00000171848	RRM2	-1.05578	5.146e-27
ENSG00000128849	CGNL1	-1.05448	2.79343e-09
ENSG00000007541	PIGQ	-1.05004	0.00163715
ENSG00000080839	RBL1	-1.04949	4.30766e-15
ENSG00000156802	ATAD2	-1.04623	7.65825e-25
ENSG00000141391	SLMO1	-1.04444	0.0110756
ENSG00000014138	POLA2	-1.04285	3.87393e-05
ENSG00000153395	LPCAT1	-1.04283	7.19355e-09
ENSG00000175003	SLC22A1	-1.04041	0.0179715
ENSG00000162062	C16orf59	-1.03973	0.00013549
ENSG00000049541	RFC2	-1.03969	9.21993e-08
ENSG00000228716	DHFR	-1.03903	4.49125e-12
ENSG00000204386	NEU1	-1.03861	1.99029e-32
ENSG00000174498	IGDCC3	-1.0384	5.13543e-23
ENSG00000177842	ZNF620	-1.036	0.0122108
ENSG00000128655	PDE11A	-1.03571	3.11843e-07
ENSG00000186197	EDARADD	-1.03539	0.0211744
ENSG00000112877	CEP72	-1.03537	0.0270506
ENSG00000182378	PLCXD1	-1.03447	2.73122e-13
ENSG00000020922	MRE11A	-1.03417	1.88073e-10
ENSG00000149485	FADS1	-1.03404	6.6474e-26
ENSG00000244509	APOBEC3C	-1.03369	1.61615e-12
ENSG00000088280	ASAP3	-1.03266	0.00670166
ENSG00000166508	MCM7	-1.03216	4.0435e-18
ENSG00000144354	CDCA7	-1.03043	1.34851e-10
ENSG00000114378	HYAL1	-1.03013	4.34367e-20
ENSG00000070950	RAD18	-1.02957	0.000679939
ENSG00000196814	MVB12B	-1.0282	1.01183e-07
ENSG00000129158	SERGEF	-1.02772	0.00136462
ENSG00000198429	ZNF69	-1.02738	2.77069e-06
ENSG00000123374	CDK2	-1.0261	6.75473e-22
ENSG00000115194	SLC30A3	-1.02517	4.95841e-09
ENSG00000112297	AIM1	-1.02144	2.87048e-14
ENSG00000087903	RFX2	-1.0214	3.81623e-05
ENSG00000164308	ERAP2	-1.01987	4.6632e-05
ENSG00000119938	PPP1R3C	-1.01897	0.0255866
ENSG00000142677	IL22RA1	-1.01822	7.58315e-06
ENSG00000105011	ASF1B	-1.01669	6.21389e-11
ENSG00000118271	TTR	-1.01616	6.67653e-26
ENSG00000110042	DTX4	-1.01386	0.00173876
ENSG00000185697	MYBL1	-1.01365	0.0125218
ENSG00000173535	TNFRSF10C	-1.01294	0.0192801
ENSG00000075618	FSCN1	-1.01177	7.84249e-34
ENSG00000132600	PRMT7	-1.01168	4.57359e-06
ENSG00000116962	NID1	-1.01165	3.91164e-17
ENSG00000158296	SLC13A3	-1.01094	7.32219e-08
ENSG00000130818	ZNF426	-1.01052	0.0288095
ENSG00000144648	ACKR2	-1.00995	0.0344247
ENSG00000256162	SMLR1	-1.00833	5.55299e-18
ENSG00000149636	DSN1	-1.0074	2.82633e-14
ENSG00000100219	XBP1	-1.00734	1.49721e-16
ENSG00000136108	CKAP2	-1.00593	2.21053e-09
ENSG00000184661	CDCA2	-1.00585	5.36355e-16
ENSG00000077809	GTF2I	-1.00505	1.47459e-05
ENSG00000136689	IL1RN	-1.00493	2.06323e-07
ENSG00000172482	AGXT	-1.00469	7.6729e-05
ENSG00000111331	OAS3	-1.00177	1.26656e-08
ENSG00000163346	PBXIP1	-1.00099	0.000287504
ENSG00000121152	NCAPH	-1.00089	9.11249e-09
ENSG00000072422	RHOBTB1	-0.994289	1.30508e-08
ENSG00000100075	SLC25A1	-0.993856	1.01131e-14
ENSG00000164850	GPER1	-0.991582	1.53989e-11
ENSG00000139631	CSAD	-0.990486	0.0249172
ENSG00000113161	HMGCR	-0.989402	9.91471e-10
ENSG00000012048	BRCA1	-0.989336	5.46456e-14
ENSG00000158292	GPR153	-0.988572	0.0243499
ENSG00000147536	GINS4	-0.988502	0.00171486
ENSG00000140451	PIF1	-0.98809	6.13218e-09
ENSG00000145819	ARHGAP26	-0.987845	5.15326e-11
ENSG00000185813	PCYT2	-0.985297	1.91214e-20
ENSG00000231925	TAPBP	-0.984956	6.52439e-17
ENSG00000214265	SNURF	-0.984056	0.000215684
ENSG00000111665	CDCA3	-0.983587	1.926e-16
ENSG00000096088	PGC	-0.983105	5.28971e-10
ENSG00000006377	DLX6	-0.981743	0.000293544
ENSG00000131351	HAUS8	-0.98157	5.65431e-06
ENSG00000270141	TERC	-0.980992	0.00468421
ENSG00000130560	UBAC1	-0.980607	2.87888e-10
ENSG00000170482	SLC23A1	-0.980268	1.5933e-07
ENSG00000166035	LIPC	-0.979853	2.29967e-05
ENSG00000111247	RAD51AP1	-0.979844	6.96012e-13
ENSG00000123080	CDKN2C	-0.97935	9.89374e-05
ENSG00000172167	MTBP	-0.978825	0.0417746
ENSG00000124942	AHNAK	-0.978493	1.73047e-05
ENSG00000170264	FAM161A	-0.977663	1.54128e-06
ENSG00000152291	TGOLN2	-0.97753	8.76068e-35
ENSG00000031691	CENPQ	-0.977442	3.61752e-08
ENSG00000123485	HJURP	-0.97717	4.77862e-15
ENSG00000132677	RHBG	-0.976444	1.76781e-22
ENSG00000112486	CCR6	-0.974064	7.76236e-12
ENSG00000261118	RP11-104N10.1	-0.97274	0.026385
ENSG00000186871	ERCC6L	-0.970813	0.0322003
ENSG00000169604	ANTXR1	-0.969273	0.0262686
ENSG00000204099	NEU4	-0.96744	5.38999e-11
ENSG00000185101	ANO9	-0.964486	0.00056213
ENSG00000169992	NLGN2	-0.961483	0.000207316
ENSG00000000460	C1orf112	-0.960596	0.000272545
ENSG00000159259	CHAF1B	-0.957935	3.26521e-05
ENSG00000163701	IL17RE	-0.956544	0.00033774
ENSG00000169683	LRRC45	-0.956026	0.00568468
ENSG00000260630	SNAI3-AS1	-0.955105	0.0411339
ENSG00000138160	KIF11	-0.954293	1.47718e-07
ENSG00000139428	MMAB	-0.953425	9.60258e-11
ENSG00000182010	RTKN2	-0.951617	2.83316e-05
ENSG00000119227	PIGZ	-0.951167	0.00109594
ENSG00000196576	PLXNB2	-0.950865	5.22137e-13
ENSG00000243678	NME1-NME2	-0.950794	0.0368716
ENSG00000105639	JAK3	-0.950528	0.0141301
ENSG00000212694	AC084018.1	-0.950191	5.65431e-06
ENSG00000189056	RELN	-0.94984	2.00579e-28
ENSG00000112655	PTK7	-0.948739	7.9614e-14
ENSG00000025770	NCAPH2	-0.948274	1.57327e-06
ENSG00000120539	MASTL	-0.946908	0.0108571
ENSG00000106367	AP1S1	-0.946606	0.00102526
ENSG00000064601	CTSA	-0.946556	7.47134e-25
ENSG00000162576	MXRA8	-0.946193	1.66411e-10
ENSG00000183763	TRAIP	-0.94551	0.00142979
ENSG00000114790	ARHGEF26	-0.944959	0.0299593
ENSG00000166575	TMEM135	-0.944725	1.20756e-07
ENSG00000173786	CNP	-0.943116	2.77484e-20
ENSG00000009950	MLXIPL	-0.942964	3.52948e-08
ENSG00000187790	FANCM	-0.941789	0.00243131
ENSG00000100350	FOXRED2	-0.938996	6.31207e-18
ENSG00000079616	KIF22	-0.938657	2.7808e-08
ENSG00000135723	FHOD1	-0.937014	5.496e-16
ENSG00000205683	DPF3	-0.935599	0.0124182
ENSG00000205403	CFI	-0.934178	4.73842e-15
ENSG00000184445	KNTC1	-0.934084	0.000923468
ENSG00000117632	STMN1	-0.932764	3.23766e-26
ENSG00000152127	MGAT5	-0.932416	1.57765e-16
ENSG00000165238	WNK2	-0.932116	4.74886e-11
ENSG00000197372	ZNF675	-0.931113	0.00379458
ENSG00000103066	PLA2G15	-0.930748	0.000435129
ENSG00000149308	NPAT	-0.929601	2.05458e-07
ENSG00000162063	CCNF	-0.929403	7.52278e-10
ENSG00000257151	PWAR6	-0.928114	5.71294e-19
ENSG00000140836	ZFHX3	-0.927528	7.07969e-21
ENSG00000101003	GINS1	-0.927147	9.21167e-07
ENSG00000185347	C14orf80	-0.927099	0.000330166
ENSG00000106211	HSPB1	-0.926614	1.03067e-13
ENSG00000099194	SCD	-0.926378	2.85256e-13
ENSG00000115738	ID2	-0.925238	1.52547e-12
ENSG00000149548	CCDC15	-0.924926	0.0244539
ENSG00000131747	TOP2A	-0.922652	7.96883e-14
ENSG00000145604	SKP2	-0.921419	1.75238e-09
ENSG00000188811	NHLRC3	-0.920337	3.57208e-07
ENSG00000119408	NEK6	-0.920036	4.18242e-15
ENSG00000142149	HUNK	-0.919763	0.000510002
ENSG00000136861	CDK5RAP2	-0.91959	1.75968e-16
ENSG00000127586	CHTF18	-0.919423	3.33784e-05
ENSG00000214367	HAUS3	-0.919145	0.00341215
ENSG00000122378	FAM213A	-0.918721	3.19325e-21
ENSG00000154839	SKA1	-0.917855	3.17644e-06
ENSG00000161996	WDR90	-0.917763	4.13786e-13
ENSG00000133302	ANKRD32	-0.917089	7.31469e-06
ENSG00000267586	LINC00907	-0.915034	0.0283238
ENSG00000149809	TM7SF2	-0.913223	1.24413e-15
ENSG00000170439	METTL7B	-0.912948	2.84339e-10
ENSG00000139734	DIAPH3	-0.912267	2.70627e-07
ENSG00000177700	POLR2L	-0.911723	1.81968e-09
ENSG00000166387	PPFIBP2	-0.9109	0.000542111
ENSG00000183856	IQGAP3	-0.908479	2.27472e-05
ENSG00000118137	APOA1	-0.907777	1.61464e-30
ENSG00000183044	ABAT	-0.906052	1.87079e-09
ENSG00000095002	MSH2	-0.905586	1.0022e-08
ENSG00000172828	CES3	-0.904939	0.00977545
ENSG00000175455	CCDC14	-0.904853	4.88202e-10
ENSG00000119333	WDR34	-0.904825	6.49283e-07
ENSG00000011105	TSPAN9	-0.903692	6.01779e-08
ENSG00000171365	CLCN5	-0.903529	2.62341e-10
ENSG00000164976	KIAA1161	-0.902032	1.77707e-12
ENSG00000136147	PHF11	-0.90131	0.000849786
ENSG00000137960	GIPC2	-0.899541	1.8965e-08
ENSG00000138587	MNS1	-0.897405	0.00184615
ENSG00000197863	ZNF790	-0.897232	0.0283238
ENSG00000115687	PASK	-0.896213	0.00349087
ENSG00000117298	ECE1	-0.896201	1.27931e-16
ENSG00000144485	HES6	-0.89539	1.36971e-11
ENSG00000012963	UBR7	-0.894745	0.000235829
ENSG00000123104	ITPR2	-0.89152	2.09005e-08
ENSG00000111859	NEDD9	-0.891161	3.32779e-15
ENSG00000103995	CEP152	-0.888977	1.72219e-10
ENSG00000196208	GREB1	-0.888752	6.696e-06
ENSG00000185340	GAS2L1	-0.888221	0.000140087
ENSG00000206530	WDR52	-0.887318	0.00765865
ENSG00000148400	NOTCH1	-0.887208	0.00760291
ENSG00000111339	ART4	-0.887179	0.014269
ENSG00000095637	SORBS1	-0.88703	0.000140672
ENSG00000120913	PDLIM2	-0.885771	3.78418e-07
ENSG00000246526	RP11-539L10.2	-0.885289	0.00208384
ENSG00000163581	SLC2A2	-0.884936	5.71152e-21
ENSG00000135119	RNFT2	-0.884831	0.00227416
ENSG00000144554	FANCD2	-0.884817	4.55897e-10
ENSG00000076003	MCM6	-0.883918	2.5161e-06
ENSG00000145362	ANK2	-0.883212	0.0149041
ENSG00000174721	FGFBP3	-0.883086	0.0456495
ENSG00000272510	RP4-680D5.8	-0.882765	0.033921
ENSG00000100079	LGALS2	-0.881502	3.69041e-08
ENSG00000032444	PNPLA6	-0.880683	0.00279359
ENSG00000186115	CYP4F2	-0.880234	0.0147922
ENSG00000122966	CIT	-0.879769	2.71276e-06
ENSG00000171840	NINJ2	-0.878917	0.0150187
ENSG00000163624	CDS1	-0.878733	3.54936e-09
ENSG00000187288	CIDEC	-0.877603	0.00879229
ENSG00000139613	SMARCC2	-0.876349	6.53348e-09
ENSG00000166803	KIAA0101	-0.87397	3.00975e-13
ENSG00000156381	ANKRD9	-0.873927	2.52717e-06
ENSG00000137135	ARHGEF39	-0.873252	0.000203178
ENSG00000105519	CAPS	-0.870886	0.0352653
ENSG00000133739	LRRCC1	-0.870123	2.20901e-06
ENSG00000139865	TTC6	-0.869327	0.000748626
ENSG00000161835	GRASP	-0.867845	0.00241303
ENSG00000141699	FAM134C	-0.867116	1.47061e-08
ENSG00000013364	MVP	-0.866829	5.97244e-05
ENSG00000197256	KANK2	-0.866552	3.28588e-07
ENSG00000184990	SIVA1	-0.86607	4.6852e-24
ENSG00000160216	AGPAT3	-0.866053	2.2367e-15
ENSG00000113140	SPARC	-0.865632	0.0036447
ENSG00000161692	DBF4B	-0.865273	0.0475727
ENSG00000163840	DTX3L	-0.864128	1.18539e-10
ENSG00000139194	RBP5	-0.863645	0.00245401
ENSG00000141664	ZCCHC2	-0.863261	3.96535e-13
ENSG00000166801	FAM111A	-0.862949	8.57952e-08
ENSG00000088926	F11	-0.862715	1.92165e-05
ENSG00000124839	RAB17	-0.861769	6.20511e-18
ENSG00000169507	SLC38A11	-0.861706	7.69991e-05
ENSG00000170099	SERPINA6	-0.861184	3.74281e-13
ENSG00000131470	PSMC3IP	-0.859689	6.45188e-06
ENSG00000196187	TMEM63A	-0.856595	4.49755e-07
ENSG00000213339	QTRT1	-0.856452	0.0361138
ENSG00000164638	SLC29A4	-0.855678	5.99187e-05
ENSG00000137812	CASC5	-0.855612	2.48442e-09
ENSG00000130005	GAMT	-0.854528	1.13769e-08
ENSG00000159164	SV2A	-0.854329	7.64918e-07
ENSG00000167711	SERPINF2	-0.853706	2.71442e-17
ENSG00000122971	ACADS	-0.853609	2.8504e-05
ENSG00000075218	GTSE1	-0.852255	4.21712e-12
ENSG00000137880	GCHFR	-0.852032	3.62702e-06
ENSG00000236871	LINC00106	-0.851878	0.000492555
ENSG00000145375	SPATA5	-0.851755	0.00147622
ENSG00000104419	NDRG1	-0.851666	0.00109335
ENSG00000099250	NRP1	-0.851404	5.76285e-09
ENSG00000112312	GMNN	-0.851304	2.47629e-12
ENSG00000006576	PHTF2	-0.848221	5.94772e-07
ENSG00000141503	MINK1	-0.846711	0.0188849
ENSG00000229017	RP11-439L18.3	-0.845995	0.0282838
ENSG00000228594	C1orf233	-0.845828	0.0392505
ENSG00000079689	SCGN	-0.845808	0.0124707
ENSG00000167325	RRM1	-0.845191	3.10319e-13
ENSG00000249115	HAUS5	-0.843584	9.63055e-05
ENSG00000152217	SETBP1	-0.842142	0.0038071
ENSG00000204219	TCEA3	-0.84163	3.99315e-12
ENSG00000106100	NOD1	-0.840187	0.00532244
ENSG00000144395	CCDC150	-0.840116	0.000284789
ENSG00000178999	AURKB	-0.839776	4.31437e-13
ENSG00000110090	CPT1A	-0.839574	5.38144e-18
ENSG00000145241	CENPC	-0.837625	2.40318e-05
ENSG00000187017	ESPN	-0.836476	0.000184682
ENSG00000100162	CENPM	-0.835466	6.34998e-09
ENSG00000092421	SEMA6A	-0.835265	0.00446111
ENSG00000112029	FBXO5	-0.83493	0.00103269
ENSG00000129226	CD68	-0.834393	0.0285489
ENSG00000145020	AMT	-0.833893	1.91094e-05
ENSG00000159147	DONSON	-0.833493	2.74164e-12
ENSG00000186205	MARC1	-0.832668	7.00551e-07
ENSG00000087586	AURKA	-0.832479	4.58313e-13
ENSG00000155858	LSM11	-0.831477	0.00205351
ENSG00000138182	KIF20B	-0.831268	6.72575e-12
ENSG00000185818	NAT8L	-0.830071	0.00566123
ENSG00000121075	TBX4	-0.828573	0.000165432
ENSG00000169242	EFNA1	-0.828407	3.135e-12
ENSG00000126001	CEP250	-0.827749	1.34142e-07
ENSG00000163781	TOPBP1	-0.82773	4.51905e-09
ENSG00000146376	ARHGAP18	-0.826545	1.03884e-14
ENSG00000118515	SGK1	-0.826363	0.00148468
ENSG00000149541	B3GAT3	-0.825396	0.0036015
ENSG00000108375	RNF43	-0.825052	1.04252e-17
ENSG00000121716	PILRB	-0.824889	1.30603e-06
ENSG00000255423	EBLN2	-0.824134	0.0205152
ENSG00000140832	MARVELD3	-0.823839	1.85919e-05
ENSG00000147383	NSDHL	-0.82252	1.93182e-08
ENSG00000135929	CYP27A1	-0.820381	2.9111e-12
ENSG00000171914	TLN2	-0.817804	2.23812e-09
ENSG00000130881	LRP3	-0.817461	0.00375651
ENSG00000117724	CENPF	-0.816938	1.45801e-08
ENSG00000160746	ANO10	-0.815764	1.39315e-05
ENSG00000138111	TMEM180	-0.815496	0.0200721
ENSG00000076382	SPAG5	-0.813219	6.00792e-10
ENSG00000151849	CENPJ	-0.811656	3.26267e-06
ENSG00000156587	UBE2L6	-0.810262	0.00485656
ENSG00000111670	GNPTAB	-0.81007	6.38865e-06
ENSG00000015520	NPC1L1	-0.810055	2.16267e-07
ENSG00000110108	TMEM109	-0.809498	1.25008e-07
ENSG00000102981	PARD6A	-0.808535	0.0269122
ENSG00000157045	NTAN1	-0.807338	7.55416e-06
ENSG00000139354	GAS2L3	-0.807029	0.000464466
ENSG00000109458	GAB1	-0.806181	0.0109212
ENSG00000101049	SGK2	-0.806144	1.44913e-06
ENSG00000225756	DBH-AS1	-0.80575	8.16882e-06
ENSG00000154556	SORBS2	-0.805522	5.68777e-10
ENSG00000105707	HPN	-0.805146	1.20148e-07
ENSG00000181035	SLC25A42	-0.804829	0.0102467
ENSG00000140807	NKD1	-0.803066	4.3625e-14
ENSG00000171443	ZNF524	-0.802931	0.0484155
ENSG00000158402	CDC25C	-0.801271	2.02294e-06
ENSG00000164087	POC1A	-0.801207	2.10261e-05
ENSG00000198732	SMOC1	-0.801152	1.80957e-12
ENSG00000143554	SLC27A3	-0.800603	5.5507e-05
ENSG00000142494	SLC47A1	-0.797812	6.47024e-17
ENSG00000065057	NTHL1	-0.797577	0.000299738
ENSG00000138376	BARD1	-0.79753	2.61036e-08
ENSG00000187889	C1orf168	-0.797518	0.010905
ENSG00000132646	PCNA	-0.796274	1.40164e-10
ENSG00000007171	NOS2	-0.795305	0.037363
ENSG00000180767	CHST13	-0.794834	4.91477e-14
ENSG00000188229	TUBB4B	-0.793895	1.65976e-13
ENSG00000184451	CCR10	-0.793758	0.0129541
ENSG00000156970	BUB1B	-0.793078	4.56512e-06
ENSG00000151136	BTBD11	-0.792984	0.0078091
ENSG00000132142	ACACA	-0.792261	5.73377e-16
ENSG00000021300	PLEKHB1	-0.792117	0.00073805
ENSG00000160282	FTCD	-0.791642	1.13207e-06
ENSG00000174738	NR1D2	-0.791383	0.00259187
ENSG00000163507	KIAA1524	-0.790822	5.18319e-10
ENSG00000198624	CCDC69	-0.790112	1.87765e-07
ENSG00000187951	ARHGAP11B	-0.789515	0.000641927
ENSG00000138778	CENPE	-0.789156	2.39766e-08
ENSG00000269821	KCNQ1OT1	-0.788086	9.78232e-11
ENSG00000010626	LRRC23	-0.787858	0.0065967
ENSG00000151725	CENPU	-0.787729	2.93618e-05
ENSG00000173262	SLC2A14	-0.786064	0.00294049
ENSG00000104731	KLHDC4	-0.785801	0.0254298
ENSG00000167081	PBX3	-0.785195	1.40638e-06
ENSG00000165244	ZNF367	-0.784199	0.0379023
ENSG00000204516	MICB	-0.783257	4.89777e-06
ENSG00000167264	DUS2	-0.783215	0.0273714
ENSG00000162073	PAQR4	-0.783029	0.000667928
ENSG00000125885	MCM8	-0.782884	5.97163e-10
ENSG00000132031	MATN3	-0.781952	0.00436877
ENSG00000186350	RXRA	-0.780917	5.37564e-10
ENSG00000164002	EXO5	-0.779447	0.0322003
ENSG00000084674	APOB	-0.779339	1.33667e-09
ENSG00000172175	MALT1	-0.778936	5.66514e-06
ENSG00000134291	TMEM106C	-0.778119	3.01627e-06
ENSG00000241388	HNF1A-AS1	-0.777831	0.00345007
ENSG00000182518	FAM104B	-0.777788	0.0150159
ENSG00000168060	NAALADL1	-0.777456	0.0352058
ENSG00000249222	ATP5L2	-0.776779	0.000846126
ENSG00000116062	MSH6	-0.776718	6.16268e-10
ENSG00000170145	SIK2	-0.77639	9.37769e-05
ENSG00000143819	EPHX1	-0.776064	1.16327e-05
ENSG00000163449	TMEM169	-0.775525	0.02367
ENSG00000024526	DEPDC1	-0.773712	1.95569e-05
ENSG00000057294	PKP2	-0.77359	0.00157239
ENSG00000136153	LMO7	-0.773378	1.71826e-12
ENSG00000188827	SLX4	-0.77275	0.00192489
ENSG00000205436	EXOC3L4	-0.77263	0.000811161
ENSG00000143793	C1orf35	-0.772347	3.19316e-06
ENSG00000179029	TMEM107	-0.772166	0.00490234
ENSG00000250506	CDK3	-0.771895	0.00274833
ENSG00000131781	FMO5	-0.771312	3.70496e-05
ENSG00000177706	FAM20C	-0.770771	4.30052e-09
ENSG00000118564	FBXL5	-0.767891	0.0105367
ENSG00000163913	IFT122	-0.767473	0.00525918
ENSG00000006634	DBF4	-0.766726	7.19369e-06
ENSG00000197905	TEAD4	-0.766529	1.27906e-07
ENSG00000113368	LMNB1	-0.766341	2.76487e-08
ENSG00000134986	NREP	-0.765536	0.00013142
ENSG00000205726	ITSN1	-0.765468	1.66843e-07
ENSG00000087916	SLC6A14	-0.764385	4.19461e-09
ENSG00000134690	CDCA8	-0.763593	6.78042e-12
ENSG00000132589	FLOT2	-0.763368	3.17095e-08
ENSG00000243276	RP11-384F7.1	-0.762429	0.0181798
ENSG00000107551	RASSF4	-0.760697	1.22366e-06
ENSG00000135913	USP37	-0.760689	1.64986e-06
ENSG00000157036	EXOG	-0.760636	0.00204034
ENSG00000198089	SFI1	-0.760316	0.000312057
ENSG00000088325	TPX2	-0.759644	4.96669e-13
ENSG00000185088	RPS27L	-0.759011	1.20756e-07
ENSG00000196405	EVL	-0.758399	0.000642466
ENSG00000113719	ERGIC1	-0.757563	2.7923e-07
ENSG00000127423	AUNIP	-0.757068	0.0130654
ENSG00000204991	SPIRE2	-0.75701	8.07796e-05
ENSG00000174804	FZD4	-0.756716	0.000215944
ENSG00000148019	CEP78	-0.756592	3.8961e-06
ENSG00000072501	SMC1A	-0.756411	2.20524e-11
ENSG00000171564	FGB	-0.755711	3.8055e-18
ENSG00000254911	SCARNA9	-0.75483	4.3161e-05
ENSG00000137497	NUMA1	-0.754725	1.98724e-06
ENSG00000132780	NASP	-0.754364	3.82841e-18
ENSG00000156876	SASS6	-0.754284	1.91879e-08
ENSG00000139531	SUOX	-0.753076	0.00265506
ENSG00000179222	MAGED1	-0.752465	0.000243111
ENSG00000083642	PDS5B	-0.752061	8.59188e-06
ENSG00000111602	TIMELESS	-0.751597	3.48308e-08
ENSG00000108604	SMARCD2	-0.751106	5.73638e-06
ENSG00000228253	MT-ATP8	-0.750283	3.0667e-05
ENSG00000005448	WDR54	-0.749668	0.0418682
ENSG00000149554	CHEK1	-0.749622	3.55773e-05
ENSG00000120915	EPHX2	-0.749341	8.73032e-05
ENSG00000162881	OXER1	-0.747604	0.00750534
ENSG00000105711	SCN1B	-0.747408	0.0136181
ENSG00000196081	ZNF724P	-0.747287	0.0147022
ENSG00000271869	RP11-51J9.5	-0.745828	0.0420974
ENSG00000234684	SDCBP2-AS1	-0.744915	0.0109626
ENSG00000135744	AGT	-0.744222	5.1959e-08
ENSG00000107819	SFXN3	-0.743849	0.000552351
ENSG00000175938	ORAI3	-0.742961	0.004177
ENSG00000173933	RBM4	-0.742863	1.18591e-05
ENSG00000173482	PTPRM	-0.74244	0.00248544
ENSG00000105426	PTPRS	-0.742428	2.57758e-08
ENSG00000121621	KIF18A	-0.742191	0.0176191
ENSG00000255284	AP006621.5	-0.741244	0.00818047
ENSG00000186260	MKL2	-0.739503	0.0228596
ENSG00000178537	SLC25A20	-0.739361	0.00164693
ENSG00000145217	SLC26A1	-0.738955	0.0155913
ENSG00000147526	TACC1	-0.73886	5.19719e-14
ENSG00000162066	AMDHD2	-0.738645	3.48671e-07
ENSG00000143382	ADAMTSL4	-0.738572	0.0317336
ENSG00000167674	HDGFRP2	-0.737892	3.85132e-08
ENSG00000188603	CLN3	-0.737221	0.000354883
ENSG00000102882	MAPK3	-0.734872	0.000260982
ENSG00000011426	ANLN	-0.734737	1.5103e-07
ENSG00000160299	PCNT	-0.733326	0.000231653
ENSG00000076555	ACACB	-0.732129	0.00130506
ENSG00000166126	AMN	-0.731968	4.6157e-05
ENSG00000125450	NUP85	-0.731766	5.92886e-11
ENSG00000169679	BUB1	-0.731757	2.98425e-05
ENSG00000204231	RXRB	-0.731444	2.75093e-05
ENSG00000128602	SMO	-0.73116	0.000747531
ENSG00000151500	THYN1	-0.731008	1.69245e-07
ENSG00000050405	LIMA1	-0.730806	8.75601e-07
ENSG00000166004	KIAA1731	-0.730149	1.01168e-05
ENSG00000049759	NEDD4L	-0.72906	4.46813e-10
ENSG00000168061	SAC3D1	-0.729055	3.45108e-09
ENSG00000198521	ZNF43	-0.728724	0.0023084
ENSG00000125520	SLC2A4RG	-0.728542	1.34427e-14
ENSG00000163521	GLB1L	-0.728444	0.0156244
ENSG00000134532	SOX5	-0.728257	0.00479606
ENSG00000100749	VRK1	-0.728226	0.00063619
ENSG00000165959	CLMN	-0.728153	4.06078e-09
ENSG00000080824	HSP90AA1	-0.727701	8.03249e-12
ENSG00000197417	SHPK	-0.726597	0.0114404
ENSG00000010319	SEMA3G	-0.726051	0.0358975
ENSG00000144045	DQX1	-0.725848	0.00263481
ENSG00000072135	PTPN18	-0.725027	0.000451731
ENSG00000140525	FANCI	-0.724725	1.17326e-05
ENSG00000162105	SHANK2	-0.722668	0.0236835
ENSG00000121068	TBX2	-0.721142	0.000131325
ENSG00000197576	HOXA4	-0.721095	0.000121154
ENSG00000157399	ARSE	-0.719516	2.873e-05
ENSG00000066248	NGEF	-0.718682	0.00559909
ENSG00000091583	APOH	-0.718231	1.19518e-23
ENSG00000025039	RRAGD	-0.717802	2.08802e-05
ENSG00000083807	SLC27A5	-0.717217	0.00833087
ENSG00000065243	PKN2	-0.716514	3.43477e-05
ENSG00000181826	RELL1	-0.716229	0.0110247
ENSG00000185324	CDK10	-0.716021	0.0215087
ENSG00000160796	NBEAL2	-0.715731	0.0144802
ENSG00000141429	GALNT1	-0.714805	8.89568e-10
ENSG00000204128	C2orf72	-0.714419	5.74659e-12
ENSG00000126106	TMEM53	-0.714358	5.26019e-05
ENSG00000011376	LARS2	-0.713286	3.11417e-06
ENSG00000141577	AZI1	-0.712937	0.00140108
ENSG00000100714	MTHFD1	-0.712577	2.18107e-10
ENSG00000131944	C19orf40	-0.711873	0.0261111
ENSG00000196083	IL1RAP	-0.711343	0.00577613
ENSG00000013297	CLDN11	-0.711142	0.0158742
ENSG00000011454	RABGAP1	-0.708986	1.76545e-09
ENSG00000178188	SH2B1	-0.708694	7.57986e-06
ENSG00000168056	LTBP3	-0.70744	1.28144e-05
ENSG00000168038	ULK4	-0.706407	0.00693913
ENSG00000075702	WDR62	-0.706088	0.00226345
ENSG00000167536	DHRS13	-0.705765	4.45773e-06
ENSG00000162174	ASRGL1	-0.70492	1.46007e-10
ENSG00000259891	CTA-204B4.2	-0.704758	0.000109809
ENSG00000134222	PSRC1	-0.703998	0.00106599
ENSG00000108479	GALK1	-0.703274	0.000117755
ENSG00000266903	CTB-171A8.1	-0.702639	0.00305505
ENSG00000168237	GLYCTK	-0.702528	3.0734e-08
ENSG00000115255	REEP6	-0.702319	3.35656e-18
ENSG00000129422	MTUS1	-0.702297	6.97704e-11
ENSG00000116237	ICMT	-0.700947	3.29108e-09
ENSG00000160352	ZNF714	-0.700648	2.17215e-06
ENSG00000177556	ATOX1	-0.698628	6.55494e-06
ENSG00000244187	TMEM141	-0.698294	1.02943e-06
ENSG00000161013	MGAT4B	-0.698125	3.66045e-14
ENSG00000165480	SKA3	-0.697706	0.00056633
ENSG00000133026	MYH10	-0.696751	6.41804e-10
ENSG00000138835	RGS3	-0.696733	0.0044587
ENSG00000099991	CABIN1	-0.695404	6.08451e-07
ENSG00000130309	COLGALT1	-0.6946	2.03425e-07
ENSG00000106351	AGFG2	-0.694097	2.28506e-06
ENSG00000146670	CDCA5	-0.694031	0.000119509
ENSG00000143850	PLEKHA6	-0.693817	5.81165e-05
ENSG00000185420	SMYD3	-0.693641	0.00154338
ENSG00000153029	MR1	-0.692945	0.00287155
ENSG00000138092	CENPO	-0.692525	0.000176794
ENSG00000221890	NPTXR	-0.69244	0.0050839
ENSG00000126464	PRR12	-0.691362	0.00167596
ENSG00000124006	OBSL1	-0.690934	7.41469e-09
ENSG00000136824	SMC2	-0.690598	1.65286e-08
ENSG00000104886	PLEKHJ1	-0.690176	8.54337e-07
ENSG00000151692	RNF144A	-0.690098	0.0378267
ENSG00000115825	PRKD3	-0.689488	0.000573605
ENSG00000271738	RP11-137H2.6	-0.687133	0.0440425
ENSG00000133935	C14orf1	-0.687098	0.00337253
ENSG00000134779	TPGS2	-0.686963	9.46954e-08
ENSG00000134874	DZIP1	-0.686226	0.000203222
ENSG00000102181	CD99L2	-0.6848	0.000783918
ENSG00000120334	CENPL	-0.684365	0.0038992
ENSG00000137491	SLCO2B1	-0.684185	0.00135926
ENSG00000006831	ADIPOR2	-0.683985	1.67681e-06
ENSG00000152767	FARP1	-0.683169	9.39384e-13
ENSG00000198929	NOS1AP	-0.683149	0.0001376
ENSG00000246174	KCTD21-AS1	-0.682732	0.0425657
ENSG00000181896	ZNF101	-0.682567	0.000317431
ENSG00000176593	CTD-2368P22.1	-0.682109	0.0413868
ENSG00000126787	DLGAP5	-0.681672	5.69357e-05
ENSG00000049130	KITLG	-0.681201	0.00112689
ENSG00000119685	TTLL5	-0.680889	0.00128305
ENSG00000070614	NDST1	-0.67856	1.43733e-08
ENSG00000129810	SGOL1	-0.67829	0.000524182
ENSG00000166483	WEE1	-0.67789	0.00129375
ENSG00000177707	PVRL3	-0.677797	3.89028e-09
ENSG00000108469	RECQL5	-0.67755	0.0175364
ENSG00000196943	NOP9	-0.677529	4.36366e-05
ENSG00000121211	MND1	-0.677467	0.00858179
ENSG00000197912	SPG7	-0.675276	1.14447e-07
ENSG00000110693	SOX6	-0.675193	0.000398586
ENSG00000168591	TMUB2	-0.674774	5.04248e-06
ENSG00000103051	COG4	-0.674592	0.00943476
ENSG00000182389	CACNB4	-0.674503	0.000444757
ENSG00000100258	LMF2	-0.674033	5.56197e-08
ENSG00000162144	CYB561A3	-0.673556	0.000159252
ENSG00000101161	PRPF6	-0.673034	4.87051e-08
ENSG00000101639	CEP192	-0.672263	0.0191279
ENSG00000120253	NUP43	-0.67172	5.57051e-06
ENSG00000166825	ANPEP	-0.671373	3.27167e-10
ENSG00000103485	QPRT	-0.670871	1.29129e-11
ENSG00000196642	RABL6	-0.66835	3.77483e-08
ENSG00000004975	DVL2	-0.667851	0.000129836
ENSG00000128951	DUT	-0.667827	7.28006e-07
ENSG00000118960	HS1BP3	-0.667607	0.00194093
ENSG00000163961	RNF168	-0.667123	4.50145e-05
ENSG00000131504	DIAPH1	-0.667075	1.87023e-08
ENSG00000162267	ITIH3	-0.666782	0.0167811
ENSG00000166140	ZFYVE19	-0.666029	0.0038364
ENSG00000108523	RNF167	-0.665202	0.00622441
ENSG00000186868	MAPT	-0.664188	1.17116e-05
ENSG00000095932	C19orf77	-0.663031	0.000118193
ENSG00000167680	SEMA6B	-0.662726	0.00847803
ENSG00000135211	TMEM60	-0.662095	0.000974128
ENSG00000035928	RFC1	-0.661355	1.19464e-07
ENSG00000182272	B4GALNT4	-0.659705	0.00526257
ENSG00000171163	ZNF692	-0.659227	0.00773589
ENSG00000149476	DAK	-0.658742	4.77224e-08
ENSG00000122386	ZNF205	-0.658222	0.0469471
ENSG00000198911	SREBF2	-0.656138	1.02475e-07
ENSG00000198700	IPO9	-0.655503	2.24511e-09
ENSG00000188157	AGRN	-0.655269	6.01914e-06
ENSG00000166974	MAPRE2	-0.654834	0.000159252
ENSG00000125871	MGME1	-0.654806	1.40638e-06
ENSG00000160867	FGFR4	-0.654538	9.55779e-10
ENSG00000104859	CLASRP	-0.653427	0.00694999
ENSG00000134215	VAV3	-0.6533	0.000321681
ENSG00000176953	NFATC2IP	-0.653082	4.09575e-06
ENSG00000147874	HAUS6	-0.653069	1.51648e-07
ENSG00000105202	FBL	-0.653032	0.000976763
ENSG00000166002	SMCO4	-0.652603	0.00251615
ENSG00000138386	NAB1	-0.652542	4.16235e-05
ENSG00000143412	ANXA9	-0.651772	0.00066487
ENSG00000213918	DNASE1	-0.651516	0.0142891
ENSG00000137700	SLC37A4	-0.651202	3.8187e-07
ENSG00000108528	SLC25A11	-0.649628	7.96067e-05
ENSG00000165804	ZNF219	-0.649548	0.00224102
ENSG00000168078	PBK	-0.649066	0.000482664
ENSG00000160445	ZER1	-0.64867	0.0361823
ENSG00000113916	BCL6	-0.648314	3.18417e-07
ENSG00000198816	ZNF358	-0.647428	0.0398024
ENSG00000102977	ACD	-0.647245	0.000689052
ENSG00000106268	NUDT1	-0.646822	0.00131722
ENSG00000076662	ICAM3	-0.64587	0.0280732
ENSG00000184677	ZBTB40	-0.645561	9.01772e-05
ENSG00000129534	MIS18BP1	-0.64546	2.45633e-06
ENSG00000185024	BRF1	-0.644854	0.0314859
ENSG00000141738	GRB7	-0.644809	1.5679e-05
ENSG00000075711	DLG1	-0.644681	3.82128e-07
ENSG00000163125	RPRD2	-0.644377	2.20901e-06
ENSG00000177352	CCDC71	-0.643214	0.00356356
ENSG00000166165	CKB	-0.642526	8.57164e-09
ENSG00000160113	NR2F6	-0.642505	2.18182e-06
ENSG00000112640	PPP2R5D	-0.641428	0.00025083
ENSG00000133424	LARGE	-0.641081	0.0131889
ENSG00000172955	ADH6	-0.640616	0.000166677
ENSG00000196739	COL27A1	-0.640545	2.50045e-08
ENSG00000006042	TMEM98	-0.640174	5.03614e-10
ENSG00000118507	AKAP7	-0.639422	0.0114798
ENSG00000171295	ZNF440	-0.638444	0.00159135
ENSG00000129255	MPDU1	-0.637979	5.92553e-07
ENSG00000164830	OXR1	-0.637507	0.00181918
ENSG00000179085	DPM3	-0.637154	1.79657e-05
ENSG00000185480	PARPBP	-0.636654	0.000957472
ENSG00000099817	POLR2E	-0.636283	8.45487e-07
ENSG00000247596	TWF2	-0.636166	6.6468e-05
ENSG00000198113	TOR4A	-0.636014	1.49891e-06
ENSG00000230269	RP1-40E16.9	-0.63576	0.00494628
ENSG00000176058	TPRN	-0.634965	2.2818e-05
ENSG00000035862	TIMP2	-0.634628	0.0110143
ENSG00000229833	PET100	-0.633536	0.0228596
ENSG00000158865	SLC5A11	-0.633046	0.0314035
ENSG00000145703	IQGAP2	-0.63288	2.0053e-09
ENSG00000142856	ITGB3BP	-0.632823	0.000344144
ENSG00000167363	FN3K	-0.632298	0.046223
ENSG00000151224	MAT1A	-0.632198	1.19441e-10
ENSG00000130303	BST2	-0.632141	0.000186209
ENSG00000185155	MIXL1	-0.630986	0.00221264
ENSG00000182749	PAQR7	-0.630923	0.00622441
ENSG00000162419	GMEB1	-0.629815	0.0013349
ENSG00000008311	AASS	-0.629776	0.0106723
ENSG00000151422	FER	-0.628511	0.00209563
ENSG00000172530	BANP	-0.627413	0.00314764
ENSG00000064607	SUGP2	-0.626661	1.10033e-06
ENSG00000103540	CCP110	-0.626488	0.000129519
ENSG00000132182	NUP210	-0.626022	3.85949e-07
ENSG00000083223	ZCCHC6	-0.625997	9.6158e-05
ENSG00000111445	RFC5	-0.625275	0.00768604
ENSG00000173402	DAG1	-0.624962	3.82107e-06
ENSG00000077157	PPP1R12B	-0.623987	0.0309037
ENSG00000113645	WWC1	-0.623251	0.000401886
ENSG00000169660	HEXDC	-0.62302	0.00861981
ENSG00000160972	PPP1R16A	-0.622831	2.22391e-05
ENSG00000104518	GSDMD	-0.622255	0.00382949
ENSG00000164045	CDC25A	-0.62193	0.000138868
ENSG00000169020	ATP5I	-0.621129	1.5359e-09
ENSG00000130717	UCK1	-0.620801	0.00349318
ENSG00000152465	NMT2	-0.620688	0.000528622
ENSG00000197448	GSTK1	-0.620135	1.16319e-06
ENSG00000104760	FGL1	-0.620128	0.000151644
ENSG00000104853	CLPTM1	-0.619661	1.11719e-05
ENSG00000089220	PEBP1	-0.619204	6.82501e-16
ENSG00000172992	DCAKD	-0.618935	0.00122539
ENSG00000168610	STAT3	-0.617686	1.0509e-07
ENSG00000118503	TNFAIP3	-0.617448	0.00811492
ENSG00000076650	GPATCH1	-0.616518	0.00339301
ENSG00000186812	ZNF397	-0.615909	0.0160334
ENSG00000103202	NME4	-0.614963	2.51323e-06
ENSG00000166391	MOGAT2	-0.614666	6.36077e-05
ENSG00000204310	AGPAT1	-0.612925	3.23828e-09
ENSG00000133983	COX16	-0.612713	8.88364e-08
ENSG00000164050	PLXNB1	-0.612693	6.09011e-06
ENSG00000110200	ANAPC15	-0.612648	0.0131538
ENSG00000106077	ABHD11	-0.611985	0.0397299
ENSG00000128487	SPECC1	-0.611463	0.0183679
ENSG00000157600	TMEM164	-0.610935	0.00382252
ENSG00000126822	PLEKHG3	-0.609951	0.000646552
ENSG00000130829	DUSP9	-0.609705	3.70093e-11
ENSG00000167106	FAM102A	-0.609609	1.74099e-05
ENSG00000168010	ATG16L2	-0.609198	0.0159312
ENSG00000141258	SGSM2	-0.608823	0.000220637
ENSG00000164465	DCBLD1	-0.608793	8.25888e-09
ENSG00000163535	SGOL2	-0.608791	0.000131989
ENSG00000182687	GALR2	-0.608006	0.0094419
ENSG00000127554	GFER	-0.607258	0.00498787
ENSG00000006118	TMEM132A	-0.605807	0.0374187
ENSG00000117016	RIMS3	-0.605559	0.0404332
ENSG00000168496	FEN1	-0.604613	0.00146679
ENSG00000105398	SULT2A1	-0.604472	0.0157064
ENSG00000126391	FRMD8	-0.60383	8.73789e-07
ENSG00000144455	SUMF1	-0.603277	0.00191476
ENSG00000186635	ARAP1	-0.602363	0.00196074
ENSG00000102753	KPNA3	-0.60142	3.79646e-05
ENSG00000101096	NFATC2	-0.600763	5.34557e-05
ENSG00000184500	PROS1	-0.60056	0.000240546
ENSG00000133247	SUV420H2	-0.600234	0.00835345
ENSG00000110497	AMBRA1	-0.599518	0.0363455
ENSG00000103657	HERC1	-0.599485	0.000272182
ENSG00000105771	SMG9	-0.599073	0.0217724
ENSG00000163006	CCDC138	-0.5989	0.0108706
ENSG00000159433	STARD9	-0.597259	0.0179715
ENSG00000203760	CENPW	-0.596764	1.43733e-08
ENSG00000100429	HDAC10	-0.596421	0.0168687
ENSG00000005007	UPF1	-0.596232	3.52081e-07
ENSG00000109436	TBC1D9	-0.596211	0.0463031
ENSG00000196455	PIK3R4	-0.595662	0.0109448
ENSG00000186283	TOR3A	-0.595654	1.0551e-07
ENSG00000212864	RNF208	-0.595628	0.0123638
ENSG00000138606	SHF	-0.595606	0.0303745
ENSG00000140259	MFAP1	-0.595556	0.000762775
ENSG00000015676	NUDCD3	-0.595454	3.75168e-06
ENSG00000153904	DDAH1	-0.595347	6.32292e-06
ENSG00000026297	RNASET2	-0.594892	2.63179e-07
ENSG00000152240	HAUS1	-0.594752	0.010021
ENSG00000185475	TMEM179B	-0.594438	1.93574e-05
ENSG00000108515	ENO3	-0.594359	0.00513699
ENSG00000158856	DMTN	-0.593894	0.00843223
ENSG00000100764	PSMC1	-0.59264	0.00614422
ENSG00000122729	ACO1	-0.592555	0.000550238
ENSG00000167702	KIFC2	-0.590645	0.00154304
ENSG00000167992	VWCE	-0.590463	1.26442e-06
ENSG00000102038	SMARCA1	-0.589841	6.46604e-07
ENSG00000175265	GOLGA8A	-0.589672	0.00595357
ENSG00000106771	TMEM245	-0.589124	2.70977e-09
ENSG00000179262	RAD23A	-0.588725	1.87821e-05
ENSG00000135100	HNF1A	-0.587106	0.00154915
ENSG00000131495	NDUFA2	-0.587049	4.59076e-06
ENSG00000182263	FIGN	-0.585995	0.00703276
ENSG00000078674	PCM1	-0.585957	2.54278e-07
ENSG00000162407	PPAP2B	-0.585831	0.00223487
ENSG00000102974	CTCF	-0.585731	0.000268034
ENSG00000077942	FBLN1	-0.585695	1.10373e-12
ENSG00000030582	GRN	-0.585682	3.88361e-06
ENSG00000196660	SLC30A10	-0.585515	0.0234145
ENSG00000187079	TEAD1	-0.585035	0.00128479
ENSG00000159423	ALDH4A1	-0.584277	6.47489e-07
ENSG00000168765	GSTM4	-0.583506	0.0239935
ENSG00000113790	EHHADH	-0.582682	0.00250037
ENSG00000168569	TMEM223	-0.582507	6.51521e-05
ENSG00000044090	CUL7	-0.581247	0.0247034
ENSG00000184897	H1FX	-0.581137	1.14404e-05
ENSG00000183978	COA3	-0.58092	5.47563e-05
ENSG00000064225	ST3GAL6	-0.57989	0.000446609
ENSG00000111581	NUP107	-0.579883	0.00255278
ENSG00000065361	ERBB3	-0.579499	5.74917e-09
ENSG00000180902	D2HGDH	-0.579421	5.26224e-06
ENSG00000159199	ATP5G1	-0.578713	9.5941e-10
ENSG00000082438	COBLL1	-0.578626	4.70843e-08
ENSG00000177106	EPS8L2	-0.578606	2.01872e-06
ENSG00000078070	MCCC1	-0.578557	0.0415185
ENSG00000106266	SNX8	-0.578387	0.000150426
ENSG00000198826	ARHGAP11A	-0.578323	6.10851e-05
ENSG00000090975	PITPNM2	-0.57772	0.0062573
ENSG00000144711	IQSEC1	-0.577598	3.25146e-05
ENSG00000185000	DGAT1	-0.576903	9.54699e-07
ENSG00000196421	LINC00176	-0.576887	0.00156662
ENSG00000168918	INPP5D	-0.575723	0.000144199
ENSG00000161981	SNRNP25	-0.575384	0.00145762
ENSG00000185201	IFITM2	-0.574753	0.000702404
ENSG00000178567	EPM2AIP1	-0.574688	3.85237e-05
ENSG00000214063	TSPAN4	-0.57433	0.00307148
ENSG00000104375	STK3	-0.573043	0.0384137
ENSG00000132002	DNAJB1	-0.572413	5.69145e-07
ENSG00000073067	CYP2W1	-0.571535	0.00371378
ENSG00000123219	CENPK	-0.571281	0.00563932
ENSG00000072958	AP1M1	-0.571199	0.000114673
ENSG00000169919	GUSB	-0.570829	1.87821e-05
ENSG00000126453	BCL2L12	-0.569921	1.89328e-06
ENSG00000173517	PEAK1	-0.568905	0.000361854
ENSG00000160447	PKN3	-0.568638	0.00195871
ENSG00000119927	GPAT1 (GPAM)	-0.568052	8.12126e-11
ENSG00000105173	CCNE1	-0.568028	0.00221646
ENSG00000121410	A1BG	-0.566774	0.00277344
ENSG00000176720	BOK	-0.566601	0.0118458
ENSG00000109062	SLC9A3R1	-0.566411	1.1627e-06
ENSG00000181409	AATK	-0.566182	0.00193961
ENSG00000168476	REEP4	-0.565229	1.46526e-06
ENSG00000108639	SYNGR2	-0.564251	2.51271e-08
ENSG00000177469	PTRF	-0.564022	0.000376881
ENSG00000205531	NAP1L4	-0.563497	1.59906e-07
ENSG00000029534	ANK1	-0.562527	0.00144667
ENSG00000156398	SFXN2	-0.561247	0.0121808
ENSG00000186204	CYP4F12	-0.560817	0.0246149
ENSG00000138758	2011-09-01	-0.559545	0.000121028
ENSG00000253552	HOXA-AS2	-0.559111	0.00838169
ENSG00000104915	STX10	-0.558936	0.0241501
ENSG00000102996	MMP15	-0.558783	0.00190828
ENSG00000141295	SCRN2	-0.558418	0.0234389
ENSG00000103811	CTSH	-0.556663	2.22613e-08
ENSG00000140386	SCAPER	-0.556568	1.60648e-05
ENSG00000114126	TFDP2	-0.556286	2.99827e-05
ENSG00000119431	HDHD3	-0.555946	0.00459227
ENSG00000128973	CLN6	-0.555711	0.000598303
ENSG00000116830	TTF2	-0.555553	0.000639014
ENSG00000072042	RDH11	-0.555514	5.68777e-10
ENSG00000125378	BMP4	-0.555439	0.000974128
ENSG00000231172	AC007099.1	-0.555143	0.00587294
ENSG00000155640	C10orf12	-0.554603	0.0116119
ENSG00000036672	USP2	-0.55456	0.0423141
ENSG00000183011	LSMD1	-0.554316	0.000694183
ENSG00000104093	DMXL2	-0.55383	0.0136181
ENSG00000100092	SH3BP1	-0.553792	0.019483
ENSG00000144283	PKP4	-0.553276	3.74664e-08
ENSG00000167280	ENGASE	-0.552924	0.0147878
ENSG00000101224	CDC25B	-0.552861	5.3937e-07
ENSG00000151366	NDUFC2	-0.551668	1.56793e-05
ENSG00000170779	CDCA4	-0.551509	0.00711291
ENSG00000119471	HSDL2	-0.550956	1.42654e-06
ENSG00000149577	SIDT2	-0.550093	0.0105158
ENSG00000155363	MOV10	-0.549162	0.000388002
ENSG00000131473	ACLY	-0.547491	1.2086e-13
ENSG00000124795	DEK	-0.547331	4.19926e-05
ENSG00000077782	FGFR1	-0.5468	0.000283532
ENSG00000130713	EXOSC2	-0.546748	0.00115527
ENSG00000221829	FANCG	-0.546554	0.0028051
ENSG00000184675	AMER1	-0.545825	0.0147421
ENSG00000181392	SYNE4	-0.545768	0.014246
ENSG00000131238	PPT1	-0.54506	6.07955e-08
ENSG00000177302	TOP3A	-0.544673	0.00540574
ENSG00000137200	CMTR1	-0.544219	0.00130188
ENSG00000213949	ITGA1	-0.543856	0.00083151
ENSG00000090889	KIF4A	-0.543051	2.57022e-05
ENSG00000269640	CTD-2521M24.9	-0.542914	0.0402702
ENSG00000176153	GPX2	-0.542678	1.72628e-05
ENSG00000126218	F10	-0.542402	0.000383995
ENSG00000104870	FCGRT	-0.542102	2.92636e-06
ENSG00000115282	TTC31	-0.542099	0.00347471
ENSG00000146038	DCDC2	-0.541822	0.00464876
ENSG00000133226	SRRM1	-0.541671	9.99496e-06
ENSG00000107890	ANKRD26	-0.540785	8.29678e-05
ENSG00000243646	IL10RB	-0.540051	0.000214141
ENSG00000097021	ACOT7	-0.539145	0.00855198
ENSG00000131242	RAB11FIP4	-0.538681	2.52362e-05
ENSG00000137522	RNF121	-0.537992	0.000435129
ENSG00000138336	TET1	-0.537664	0.000633707
ENSG00000103064	SLC7A6	-0.537644	0.00261562
ENSG00000100417	PMM1	-0.537473	0.0136108
ENSG00000136485	DCAF7	-0.537369	9.92818e-06
ENSG00000132383	RPA1	-0.536663	0.000503964
ENSG00000149930	TAOK2	-0.536171	0.0089409
ENSG00000119403	PHF19	-0.536034	4.68509e-06
ENSG00000107821	KAZALD1	-0.535948	0.0101847
ENSG00000054611	TBC1D22A	-0.535485	0.00355345
ENSG00000137713	PPP2R1B	-0.535334	6.28969e-05
ENSG00000178927	C17orf62	-0.535211	0.00192489
ENSG00000183048	SLC25A10	-0.535076	0.00172704
ENSG00000197121	PGAP1	-0.534992	0.0397405
ENSG00000153071	DAB2	-0.534803	0.00102573
ENSG00000167323	STIM1	-0.53436	4.81043e-06
ENSG00000168763	CNNM3	-0.533879	0.000229543
ENSG00000105705	SUGP1	-0.533732	0.0110217
ENSG00000075651	PLD1	-0.533607	0.004246
ENSG00000173193	PARP14	-0.533364	1.45859e-05
ENSG00000127863	TNFRSF19	-0.533223	0.0234905
ENSG00000178988	MRFAP1L1	-0.533096	0.000585789
ENSG00000215421	ZNF407	-0.53305	0.0285258
ENSG00000047230	CTPS2	-0.532752	0.0271734
ENSG00000092140	G2E3	-0.532622	0.000123922
ENSG00000179981	TSHZ1	-0.532527	0.0281361
ENSG00000163697	APBB2	-0.53218	0.00824482
ENSG00000135164	DMTF1	-0.530881	0.0262461
ENSG00000177963	RIC8A	-0.530282	0.000141938
ENSG00000177169	ULK1	-0.530052	0.00112831
ENSG00000165449	SLC16A9	-0.529914	0.0138778
ENSG00000144567	FAM134A	-0.529855	5.23278e-07
ENSG00000189171	S100A13	-0.529825	5.29695e-05
ENSG00000104866	PPP1R37	-0.529687	0.0469385
ENSG00000121310	ECHDC2	-0.529346	0.000766802
ENSG00000186716	BCR	-0.529338	0.00833087
ENSG00000100592	DAAM1	-0.529155	4.0833e-05
ENSG00000119596	YLPM1	-0.528868	6.71351e-07
ENSG00000137710	RDX	-0.528765	1.33223e-05
ENSG00000039319	ZFYVE16	-0.528687	0.00372649
ENSG00000085511	MAP3K4	-0.528657	0.00282311
ENSG00000167780	SOAT2	-0.528602	0.00632714
ENSG00000072954	TMEM38A	-0.528252	0.0492669
ENSG00000173821	RNF213	-0.528	7.53363e-05
ENSG00000172081	MOB3A	-0.527536	0.0423497
ENSG00000056998	GYG2	-0.527499	0.000710507
ENSG00000103145	HCFC1R1	-0.526847	0.00701666
ENSG00000130856	ZNF236	-0.526687	0.00779591
ENSG00000186767	SPIN4	-0.52622	0.00529954
ENSG00000147257	GPC3	-0.525043	0.00567549
ENSG00000132879	FBXO44	-0.524242	0.00737476
ENSG00000156011	PSD3	-0.523991	0.0131183
ENSG00000114857	NKTR	-0.523589	1.20756e-07
ENSG00000172009	THOP1	-0.523561	1.146e-06
ENSG00000188060	RAB42	-0.523463	0.0103097
ENSG00000122490	PQLC1	-0.523341	2.95279e-05
ENSG00000163516	ANKZF1	-0.522876	0.000879597
ENSG00000204371	EHMT2	-0.522604	0.0011278
ENSG00000211445	GPX3	-0.522586	0.00125886
ENSG00000198901	PRC1	-0.522432	1.35777e-06
ENSG00000273247	RP11-83A24.2	-0.522334	0.0365133
ENSG00000134255	CEPT1	-0.522154	0.00807916
ENSG00000123352	SPATS2	-0.52184	0.00395907
ENSG00000125730	C3	-0.52143	1.91019e-11
ENSG00000141556	TBCD	-0.521304	0.000413676
ENSG00000140416	TPM1	-0.521055	2.75387e-05
ENSG00000173575	CHD2	-0.520402	0.000117538
ENSG00000197712	FAM114A1	-0.520357	0.0021408
ENSG00000168234	TTC39C	-0.520147	0.000557223
ENSG00000166965	RCCD1	-0.520143	0.0031839
ENSG00000103018	CYB5B	-0.519567	7.431e-05
ENSG00000197603	C5orf42	-0.519272	0.00666102
ENSG00000129932	DOHH	-0.519011	0.0319453
ENSG00000089685	BIRC5	-0.518781	5.64e-06
ENSG00000165288	BRWD3	-0.518692	0.0102863
ENSG00000165801	ARHGEF40	-0.518431	0.00152874
ENSG00000141560	FN3KRP	-0.517372	0.019531
ENSG00000075539	FRYL	-0.517076	0.00773187
ENSG00000145349	CAMK2D	-0.515742	0.021521
ENSG00000039650	PNKP	-0.515732	0.0151638
ENSG00000044459	CNTLN	-0.515578	0.00839333
ENSG00000135315	KIAA1009	-0.515572	0.00846197
ENSG00000133704	IPO8	-0.515007	0.00285944
ENSG00000186577	C6orf1	-0.513994	0.0207881
ENSG00000173218	VANGL1	-0.513871	0.00617505
ENSG00000170266	GLB1	-0.513411	4.16451e-05
ENSG00000131374	TBC1D5	-0.513296	0.000287834
ENSG00000111961	SASH1	-0.513217	0.00610893
ENSG00000184117	NIPSNAP1	-0.513086	7.76937e-06
ENSG00000068489	PRR11	-0.512788	0.000226479
ENSG00000177485	ZBTB33	-0.512369	0.0018012
ENSG00000137770	CTDSPL2	-0.51219	0.00311167
ENSG00000134748	PRPF38A	-0.51188	0.000121456
ENSG00000160602	NEK8	-0.51126	0.0108354
ENSG00000173436	MINOS1	-0.510745	0.00148548
ENSG00000212884	AC011841.1	-0.510532	0.049348
ENSG00000168566	SNRNP48	-0.510485	9.03857e-06
ENSG00000085224	ATRX	-0.510458	1.4354e-05
ENSG00000125170	DOK4	-0.509906	0.000561478
ENSG00000107862	GBF1	-0.50985	0.00401977
ENSG00000165516	KLHDC2	-0.508865	0.0033096
ENSG00000204580	DDR1	-0.508197	0.00293385
ENSG00000204217	BMPR2	-0.50772	0.000203302
ENSG00000162599	NFIA	-0.507206	3.64364e-07
ENSG00000165102	HGSNAT	-0.507114	0.0104879
ENSG00000130770	ATPIF1	-0.507066	4.71611e-07
ENSG00000121691	CAT	-0.506919	0.00319651
ENSG00000082805	ERC1	-0.506827	0.00443154
ENSG00000090971	NAT14	-0.506667	0.0184415
ENSG00000144645	OSBPL10	-0.506237	0.0106119
ENSG00000006744	ELAC2	-0.50562	1.89131e-05
ENSG00000117984	CTSD	-0.504857	1.20023e-07
ENSG00000145386	CCNA2	-0.504681	8.96861e-06
ENSG00000163399	ATP1A1	-0.503939	1.20148e-07
ENSG00000160223	ICOSLG	-0.503371	0.0428714
ENSG00000164190	NIPBL	-0.503332	7.77376e-05
ENSG00000168802	CHTF8	-0.503105	0.000530251
ENSG00000087087	SRRT	-0.502602	2.29716e-05
ENSG00000126709	IFI6	-0.502511	0.0236774
ENSG00000133030	MPRIP	-0.50095	0.000191169
ENSG00000067836	ROGDI	-0.500602	0.0312862
ENSG00000111203	ITFG2	-0.500332	0.0118026
ENSG00000090857	PDPR	-0.500323	0.000182741
ENSG00000180071	ANKRD18A	-0.500018	0.000323868
ENSG00000125505	MBOAT7	-0.499368	1.69613e-05
ENSG00000099821	POLRMT	-0.498843	0.00049275
ENSG00000080345	RIF1	-0.49884	2.46209e-05
ENSG00000119782	FKBP1B	-0.498029	0.0390719
ENSG00000112294	ALDH5A1	-0.497129	0.00459922
ENSG00000113732	ATP6V0E1	-0.496785	2.6511e-08
ENSG00000179409	GEMIN4	-0.49674	0.00426931
ENSG00000118482	PHF3	-0.496127	6.98277e-05
ENSG00000003436	TFPI	-0.495902	4.20609e-09
ENSG00000108592	FTSJ3	-0.495352	0.0027192
ENSG00000163635	ATXN7	-0.494919	0.000105379
ENSG00000079432	CIC	-0.494877	0.00949018
ENSG00000046651	OFD1	-0.49456	0.0142419
ENSG00000138794	CASP6	-0.494439	0.0313513
ENSG00000105968	H2AFV	-0.494165	2.08567e-09
ENSG00000116497	S100PBP	-0.494078	0.0095372
ENSG00000100815	TRIP11	-0.492634	0.000289218
ENSG00000141150	RASL10B	-0.492414	0.018381
ENSG00000106261	ZKSCAN1	-0.492219	1.05889e-06
ENSG00000060762	MPC1	-0.491947	0.000679361
ENSG00000133597	ADCK2	-0.491678	0.00193655
ENSG00000164054	SHISA5	-0.491456	1.82343e-06
ENSG00000018408	WWTR1	-0.491028	6.23039e-06
ENSG00000153208	MERTK	-0.490934	0.000217826
ENSG00000158526	TSR2	-0.490468	0.000768122
ENSG00000113924	HGD	-0.490291	2.2523e-05
ENSG00000069399	BCL3	-0.490073	0.026385
ENSG00000100227	POLDIP3	-0.489786	0.00138295
ENSG00000168743	NPNT	-0.489703	0.0352299
ENSG00000243943	ZNF512	-0.489701	0.0117445
ENSG00000113360	DROSHA	-0.489446	1.8886e-05
ENSG00000159873	CCDC117	-0.489312	0.0076437
ENSG00000104763	ASAH1	-0.489029	7.57234e-07
ENSG00000161010	C5orf45	-0.488902	0.0235102
ENSG00000214717	ZBED1	-0.488458	0.001526
ENSG00000115884	SDC1	-0.487759	0.000182951
ENSG00000178814	OPLAH	-0.487744	0.0430654
ENSG00000169432	SCN9A	-0.487572	0.00240566
ENSG00000104835	SARS2	-0.487139	0.0228425
ENSG00000127831	VIL1	-0.486743	4.0466e-07
ENSG00000162694	EXTL2	-0.48612	0.00375651
ENSG00000117707	PROX1	-0.485506	0.000451209
ENSG00000217128	FNIP1	-0.484349	0.0165568
ENSG00000188807	TMEM201	-0.484087	0.00124084
ENSG00000130164	LDLR	-0.484024	8.02258e-07
ENSG00000183844	FAM3B	-0.483728	0.00904351
ENSG00000139998	RAB15	-0.4835	0.000383979
ENSG00000146433	TMEM181	-0.483451	6.57118e-05
ENSG00000171940	ZNF217	-0.483408	0.00410753
ENSG00000175137	SH3BP5L	-0.483191	0.0351792
ENSG00000144746	ARL6IP5	-0.482841	2.23614e-06
ENSG00000174799	CEP135	-0.482804	0.0039513
ENSG00000137145	DENND4C	-0.482652	0.0420974
ENSG00000114353	GNAI2	-0.482492	5.03853e-06
ENSG00000167930	ITFG3	-0.481188	0.00229226
ENSG00000069020	MAST4	-0.481006	0.0100521
ENSG00000169696	ASPSCR1	-0.480972	2.39941e-05
ENSG00000124762	CDKN1A	-0.48081	0.00165231
ENSG00000109881	CCDC34	-0.480058	1.368e-06
ENSG00000100031	GGT1	-0.479889	0.0121245
ENSG00000128652	HOXD3	-0.479705	0.0149638
ENSG00000101220	C20orf27	-0.479599	0.00168779
ENSG00000175899	A2M	-0.479144	6.52347e-09
ENSG00000054793	ATP9A	-0.479127	0.0371763
ENSG00000132005	RFX1	-0.478811	0.0117669
ENSG00000213676	ATF6B	-0.478245	0.0488239
ENSG00000155111	CDK19	-0.478242	0.0012592
ENSG00000177830	CHID1	-0.478158	0.00011362
ENSG00000055163	CYFIP2	-0.478038	0.00106526
ENSG00000162882	HAAO	-0.477892	0.0415486
ENSG00000119986	AVPI1	-0.477421	0.00122453
ENSG00000141696	LEPREL4	-0.477222	0.000161055
ENSG00000008710	PKD1	-0.477115	0.00670375
ENSG00000112062	MAPK14	-0.476796	0.000815235
ENSG00000124193	SRSF6	-0.476539	1.3198e-06
ENSG00000127980	PEX1	-0.476392	0.0496981
ENSG00000100578	KIAA0586	-0.47616	0.0262352
ENSG00000100401	RANGAP1	-0.475956	0.00183372
ENSG00000118193	KIF14	-0.475573	0.00163384
ENSG00000076770	MBNL3	-0.475542	5.31981e-07
ENSG00000120647	CCDC77	-0.475394	0.0467491
ENSG00000083896	YTHDC1	-0.474816	0.00107509
ENSG00000170545	SMAGP	-0.474494	0.0115411
ENSG00000161533	ACOX1	-0.474473	1.80799e-06
ENSG00000092201	SUPT16H	-0.474311	0.000295546
ENSG00000121390	PSPC1	-0.474102	0.000132278
ENSG00000100888	CHD8	-0.473383	0.00464932
ENSG00000130816	DNMT1	-0.473113	0.000156045
ENSG00000138629	UBL7	-0.472506	0.0293401
ENSG00000119655	NPC2	-0.47244	2.30382e-05
ENSG00000101596	SMCHD1	-0.472417	0.00376438
ENSG00000206418	RAB12	-0.471907	0.00498787
ENSG00000204876	AC021218.2	-0.471871	0.0434884
ENSG00000051825	MPHOSPH9	-0.471374	0.000355394
ENSG00000135837	CEP350	-0.470388	0.00115527
ENSG00000131043	AAR2	-0.469665	0.0011734
ENSG00000198954	KIAA1279	-0.469641	0.0474038
ENSG00000120885	CLU	-0.469524	0.000612065
ENSG00000152332	UHMK1	-0.469443	0.016737
ENSG00000163975	MFI2	-0.469224	0.0316572
ENSG00000118058	KMT2A	-0.469102	1.26095e-05
ENSG00000170312	CDK1	-0.468856	0.00256307
ENSG00000148180	GSN	-0.468401	0.000117755
ENSG00000205356	TECPR1	-0.467294	0.00895679
ENSG00000120896	SORBS3	-0.466421	0.0266865
ENSG00000267596	CCL15	-0.466326	0.0103097
ENSG00000177225	PDDC1	-0.466316	0.00452426
ENSG00000063245	EPN1	-0.46631	0.00568503
ENSG00000105854	PON2	-0.466306	3.87645e-11
ENSG00000157873	TNFRSF14	-0.465828	0.015236
ENSG00000162910	MRPL55	-0.465797	0.00149532
ENSG00000095015	MAP3K1	-0.465371	0.00257981
ENSG00000136848	DAB2IP	-0.465166	0.00550933
ENSG00000134884	ARGLU1	-0.46483	4.1655e-05
ENSG00000182872	RBM10	-0.464509	0.0013751
ENSG00000070882	OSBPL3	-0.464066	0.00305197
ENSG00000005020	SKAP2	-0.464046	0.00703283
ENSG00000182628	SKA2	-0.464015	1.06941e-05
ENSG00000178980	SEPW1	-0.463577	0.0280564
ENSG00000088305	DNMT3B	-0.462893	0.0213187
ENSG00000094631	HDAC6	-0.46263	0.00485318
ENSG00000019144	PHLDB1	-0.462628	0.00427826
ENSG00000171960	PPIH	-0.461844	0.00189743
ENSG00000141279	NPEPPS	-0.461778	0.000143626
ENSG00000127884	ECHS1	-0.46151	0.000327655
ENSG00000167272	POP5	-0.461348	0.0103097
ENSG00000167523	SPATA33	-0.461128	0.0166586
ENSG00000159055	MIS18A	-0.460661	0.00220556
ENSG00000028310	BRD9	-0.460149	0.00953777
ENSG00000094804	CDC6	-0.45993	0.000844519
ENSG00000153140	CETN3	-0.459497	0.0135847
ENSG00000111206	FOXM1	-0.45908	0.00354276
ENSG00000198265	HELZ	-0.458516	0.00066487
ENSG00000103174	NAGPA	-0.458437	0.00194594
ENSG00000136699	SMPD4	-0.457937	1.59084e-05
ENSG00000119402	FBXW2	-0.457861	0.000339814
ENSG00000104147	OIP5	-0.457742	0.0292568
ENSG00000227500	SCAMP4	-0.457623	0.00241227
ENSG00000071794	HLTF	-0.456968	0.0393392
ENSG00000110442	COMMD9	-0.456945	0.0401154
ENSG00000109787	KLF3	-0.456685	0.000176694
ENSG00000141526	SLC16A3	-0.456545	7.85126e-08
ENSG00000118900	UBN1	-0.456454	2.15619e-06
ENSG00000189091	SF3B3	-0.456335	0.0081626
ENSG00000167461	RAB8A	-0.456219	0.00171079
ENSG00000064995	TAF11	-0.455818	0.00138643
ENSG00000112739	PRPF4B	-0.455765	5.3075e-05
ENSG00000147130	ZMYM3	-0.455599	0.00111496
ENSG00000196712	NF1	-0.455181	0.000668326
ENSG00000126883	NUP214	-0.454589	0.0216003
ENSG00000136213	CHST12	-0.454167	0.00125874
ENSG00000108826	MRPL27	-0.453828	0.000133616
ENSG00000111077	TENC1	-0.453615	0.0141519
ENSG00000116096	SPR	-0.453493	0.00260343
ENSG00000090432	MUL1	-0.453263	0.00829007
ENSG00000071655	MBD3	-0.452953	0.014246
ENSG00000160767	FAM189B	-0.452401	3.99533e-05
ENSG00000054523	KIF1B	-0.452025	0.00223487
ENSG00000148153	INIP	-0.451927	0.0193434
ENSG00000113163	COL4A3BP	-0.451862	0.00579827
ENSG00000134982	APC	-0.451284	0.00150112
ENSG00000156531	PHF6	-0.451221	0.00714101
ENSG00000108055	SMC3	-0.450989	0.00122268
ENSG00000117528	ABCD3	-0.450872	0.0230884
ENSG00000173692	PSMD1	-0.450261	0.000220637
ENSG00000122783	C7orf49	-0.450121	0.0434884
ENSG00000107863	ARHGAP21	-0.450065	0.00268662
ENSG00000204682	CASC10	-0.449129	0.0371549
ENSG00000119906	FAM178A	-0.448897	0.0006967
ENSG00000113810	SMC4	-0.448464	0.000266742
ENSG00000137411	VARS2	-0.447557	0.00561277
ENSG00000183684	ALYREF	-0.447552	0.00939839
ENSG00000005075	POLR2J	-0.44749	9.86007e-05
ENSG00000174891	RSRC1	-0.447452	0.00839333
ENSG00000197077	KIAA1671	-0.447328	0.015676
ENSG00000105229	PIAS4	-0.446555	0.00495643
ENSG00000174501	ANKRD36C	-0.446502	0.00442818
ENSG00000127616	SMARCA4	-0.446498	0.000246933
ENSG00000169871	TRIM56	-0.446408	0.0289766
ENSG00000148411	NACC2	-0.446238	0.000536057
ENSG00000013288	MAN2B2	-0.446033	0.00567138
ENSG00000040275	SPDL1	-0.44563	0.00727454
ENSG00000138688	KIAA1109	-0.445225	0.00253513
ENSG00000142546	NOSIP	-0.444147	0.0364607
ENSG00000117523	PRRC2C	-0.443894	0.00284067
ENSG00000006114	SYNRG	-0.443773	0.00045201
ENSG00000160255	ITGB2	-0.443747	0.024266
ENSG00000163964	PIGX	-0.443743	0.00414793
ENSG00000189306	RRP7A	-0.443352	0.00107325
ENSG00000182544	MFSD5	-0.443296	0.000367626
ENSG00000164070	HSPA4L	-0.442741	0.00922654
ENSG00000173818	ENDOV	-0.442698	0.0195374
ENSG00000115486	GGCX	-0.44269	0.00125025
ENSG00000144647	POMGNT2	-0.442513	0.0104708
ENSG00000102189	EEA1	-0.442061	0.000192654
ENSG00000152078	TMEM56	-0.441733	0.00961373
ENSG00000167136	ENDOG	-0.441715	0.0228596
ENSG00000102886	GDPD3	-0.441707	0.0207349
ENSG00000099940	SNAP29	-0.441656	0.0128619
ENSG00000173456	RNF26	-0.44158	0.00053031
ENSG00000125447	GGA3	-0.441343	0.0178439
ENSG00000132635	PCED1A	-0.44133	0.0035812
ENSG00000164066	INTU	-0.440807	0.0270458
ENSG00000166747	AP1G1	-0.440716	0.00401585
ENSG00000129559	NEDD8	-0.440681	4.81092e-06
ENSG00000180304	OAZ2	-0.440608	0.010762
ENSG00000168137	SETD5	-0.440211	3.70496e-05
ENSG00000270081	RP5-935K16.1	-0.440174	0.0240245
ENSG00000134744	ZCCHC11	-0.440049	0.0020123
ENSG00000119321	FKBP15	-0.439938	0.0493957
ENSG00000109066	TMEM104	-0.439774	0.0295526
ENSG00000185608	MRPL40	-0.439372	0.00052811
ENSG00000101974	ATP11C	-0.43924	0.00693913
ENSG00000120696	KBTBD7	-0.438875	0.0222075
ENSG00000138867	GUCD1	-0.438846	5.15057e-06
ENSG00000143416	SELENBP1	-0.438684	0.009786
ENSG00000162607	USP1	-0.438558	0.000209735
ENSG00000010295	IFFO1	-0.438502	0.0246041
ENSG00000141562	NARF	-0.438469	0.0148948
ENSG00000125755	SYMPK	-0.438116	0.00130683
ENSG00000171634	BPTF	-0.43794	0.000229753
ENSG00000148218	ALAD	-0.437519	0.0381564
ENSG00000069702	TGFBR3	-0.437464	2.0301e-05
ENSG00000187514	PTMA	-0.437011	0.000913997
ENSG00000165912	PACSIN3	-0.43643	0.000928308
ENSG00000188559	RALGAPA2	-0.436398	0.00355732
ENSG00000170855	TRIAP1	-0.436127	0.000814499
ENSG00000134243	SORT1	-0.436099	0.00138072
ENSG00000119139	TJP2	-0.436083	0.000814488
ENSG00000101187	SLCO4A1	-0.435983	0.00408656
ENSG00000122359	ANXA11	-0.435782	0.00240887
ENSG00000158747	NBL1	-0.435746	0.0275341
ENSG00000107938	EDRF1	-0.435462	0.0109917
ENSG00000176834	VSIG10	-0.435356	0.0382654
ENSG00000169905	TOR1AIP2	-0.434698	0.00107985
ENSG00000148834	GSTO1	-0.434562	3.6691e-05
ENSG00000070413	DGCR2	-0.434442	0.00067439
ENSG00000107104	KANK1	-0.434115	0.00997683
ENSG00000137807	KIF23	-0.434027	0.0433606
ENSG00000198919	DZIP3	-0.433934	0.00343762
ENSG00000140365	COMMD4	-0.433846	0.00835259
ENSG00000206573	SETD5-AS1	-0.433809	0.00860971
ENSG00000163900	TMEM41A	-0.433794	5.52074e-05
ENSG00000131943	C19orf12	-0.433658	0.0445224
ENSG00000110628	SLC22A18	-0.433308	0.00270235
ENSG00000142634	EFHD2	-0.43324	0.00970397
ENSG00000177674	AGTRAP	-0.432552	0.0236444
ENSG00000135111	TBX3	-0.432371	0.000303064
ENSG00000171729	TMEM51	-0.43202	0.00119319
ENSG00000163956	LRPAP1	-0.431426	1.68326e-06
ENSG00000163257	DCAF16	-0.431273	0.000996679
ENSG00000147955	SIGMAR1	-0.43098	1.90793e-05
ENSG00000112304	ACOT13	-0.430437	0.0262715
ENSG00000188612	SUMO2	-0.430252	0.00233966
ENSG00000185551	NR2F2	-0.429738	1.41301e-05
ENSG00000099864	PALM	-0.429529	0.0242855
ENSG00000114026	OGG1	-0.429266	0.000175862
ENSG00000103507	BCKDK	-0.429051	0.0351684
ENSG00000111011	RSRC2	-0.428877	0.00424121
ENSG00000167220	HDHD2	-0.428852	0.00409595
ENSG00000205060	SLC35B4	-0.428792	0.0023083
ENSG00000108423	TUBD1	-0.428785	0.0300458
ENSG00000135637	CCDC142	-0.428336	0.00473759
ENSG00000234127	TRIM26	-0.428261	0.0258436
ENSG00000073578	SDHA	-0.427844	0.00134804
ENSG00000198734	F5	-0.427079	0.000271118
ENSG00000105053	VRK3	-0.426788	0.0269958
ENSG00000143891	GALM	-0.42672	1.06888e-05
ENSG00000136146	MED4	-0.426684	0.000486366
ENSG00000163931	TKT	-0.425907	0.0038992
ENSG00000137831	UACA	-0.425812	0.00287946
ENSG00000135862	LAMC1	-0.425789	0.00317916
ENSG00000100504	PYGL	-0.425173	0.0043799
ENSG00000176485	PLA2G16	-0.425157	5.69357e-05
ENSG00000189067	LITAF	-0.424268	0.000141192
ENSG00000071205	ARHGAP10	-0.424227	0.00670375
ENSG00000116906	GNPAT	-0.423923	0.000317524
ENSG00000122779	TRIM24	-0.423641	1.26152e-06
ENSG00000100416	TRMU	-0.423157	0.0247063
ENSG00000092820	EZR	-0.422831	0.000871732
ENSG00000104442	ARMC1	-0.422769	0.00737298
ENSG00000095906	NUBP2	-0.422382	0.024262
ENSG00000174851	YIF1A	-0.422034	2.72466e-06
ENSG00000070366	SMG6	-0.421843	0.0249172
ENSG00000160783	PMF1	-0.421695	0.0390726
ENSG00000113580	NR3C1	-0.421013	0.00411616
ENSG00000181222	POLR2A	-0.420475	0.000445818
ENSG00000072134	EPN2	-0.419818	0.0474038
ENSG00000117362	APH1A	-0.419581	8.46049e-06
ENSG00000178307	TMEM11	-0.419493	0.0474038
ENSG00000108344	PSMD3	-0.419395	0.0103457
ENSG00000154639	CXADR	-0.41931	0.000240203
ENSG00000140553	UNC45A	-0.419129	0.00406666
ENSG00000106785	TRIM14	-0.418974	0.0295636
ENSG00000052795	FNIP2	-0.418732	0.00222249
ENSG00000221963	APOL6	-0.418661	0.00912918
ENSG00000172336	POP7	-0.418249	0.00153368
ENSG00000127445	PIN1	-0.418072	0.00177683
ENSG00000160094	ZNF362	-0.418056	0.0322003
ENSG00000197386	HTT	-0.4177	0.00640396
ENSG00000257727	CNPY2	-0.417208	6.9696e-07
ENSG00000090661	CERS4	-0.41644	0.0417036
ENSG00000171467	ZNF318	-0.41625	0.00443156
ENSG00000167515	TRAPPC2L	-0.415933	0.00682797
ENSG00000176890	TYMS	-0.415847	0.00256397
ENSG00000066557	LRRC40	-0.414655	0.0244705
ENSG00000183779	ZNF703	-0.414614	0.00480137
ENSG00000111846	GCNT2	-0.414122	0.00280626
ENSG00000123159	GIPC1	-0.414079	0.0168051
ENSG00000141552	ANAPC11	-0.413817	6.79687e-05
ENSG00000119203	CPSF3	-0.412781	0.00728782
ENSG00000159788	RGS12	-0.411659	0.00366107
ENSG00000073350	LLGL2	-0.411472	0.00100618
ENSG00000152193	RNF219	-0.411034	0.0294339
ENSG00000121057	AKAP1	-0.410959	3.05469e-05
ENSG00000164403	SHROOM1	-0.410396	0.000795966
ENSG00000196510	ANAPC7	-0.409645	0.00447887
ENSG00000143569	UBAP2L	-0.409298	0.00116148
ENSG00000101079	NDRG3	-0.408925	0.00213247
ENSG00000123136	DDX39A	-0.408912	0.00233875
ENSG00000006016	CRLF1	-0.408753	0.000241261
ENSG00000166851	PLK1	-0.40858	0.00677086
ENSG00000120802	TMPO	-0.408104	0.000801065
ENSG00000137409	MTCH1	-0.408076	0.00199811
ENSG00000111674	ENO2	-0.407661	0.012688
ENSG00000174775	HRAS	-0.407111	0.0377392
ENSG00000206527	PTPLB	-0.406826	4.14908e-05
ENSG00000131748	STARD3	-0.406199	0.00343257
ENSG00000151715	TMEM45B	-0.405985	0.00081722
ENSG00000099219	ERMP1	-0.405043	0.00336129
ENSG00000103855	CD276	-0.405025	0.00665265
ENSG00000170456	DENND5B	-0.404912	0.0118999
ENSG00000078668	VDAC3	-0.404638	0.00484478
ENSG00000143537	ADAM15	-0.404238	0.00878484
ENSG00000205213	LGR4	-0.403953	0.0254666
ENSG00000213024	NUP62	-0.403469	0.00250126
ENSG00000105379	ETFB	-0.403246	1.9983e-05
ENSG00000167244	IGF2	-0.4026	2.17453e-07
ENSG00000120694	HSPH1	-0.402558	0.0136098
ENSG00000254087	LYN	-0.402433	0.043116
ENSG00000174373	RALGAPA1	-0.40196	0.0305876
ENSG00000054118	THRAP3	-0.4018	0.000883029
ENSG00000157379	DHRS1	-0.400921	0.00570648
ENSG00000072571	HMMR	-0.400712	0.0039232
ENSG00000129003	VPS13C	-0.400673	0.00109062
ENSG00000158435	CNOT11	-0.400631	0.00112935
ENSG00000198695	MT-ND6	-0.40047	0.00577613
ENSG00000164611	PTTG1	-0.399967	0.00170098
ENSG00000008838	MED24	-0.399894	0.00150062
ENSG00000106789	CORO2A	-0.399855	0.0103881
ENSG00000250799	PRODH2	-0.399841	0.0103881
ENSG00000114988	LMAN2L	-0.399559	0.00579827
ENSG00000151612	ZNF827	-0.399294	0.00676541
ENSG00000163655	GMPS	-0.3988	0.0390766
ENSG00000164062	APEH	-0.39878	0.00210581
ENSG00000165782	TMEM55B	-0.398609	0.0119213
ENSG00000137509	PRCP	-0.398223	0.000213509
ENSG00000119673	ACOT2	-0.39813	0.00236047
ENSG00000156232	WHAMM	-0.397891	0.0274615
ENSG00000140990	NDUFB10	-0.397592	0.0048818
ENSG00000147804	SLC39A4	-0.397391	0.00282311
ENSG00000130844	ZNF331	-0.397275	0.0324203
ENSG00000099617	EFNA2	-0.396948	0.00908805
ENSG00000127838	PNKD	-0.396939	0.000136215
ENSG00000168807	SNTB2	-0.396693	0.0245622
ENSG00000140983	RHOT2	-0.396682	0.00110362
ENSG00000156411	C14orf2	-0.39661	0.000233862
ENSG00000257365	FNTB	-0.396484	0.0206867
ENSG00000184674	GSTT1	-0.396447	0.00285257
ENSG00000171617	ENC1	-0.39628	0.0134463
ENSG00000111879	FAM184A	-0.395696	0.0179711
ENSG00000158669	GPAT4 (AGPAT6)	-0.39565	0.00177921
ENSG00000070047	PHRF1	-0.395015	0.000238889
ENSG00000184076	UQCR10	-0.394616	0.000167732
ENSG00000057252	SOAT1	-0.39461	0.0160859
ENSG00000135441	BLOC1S1	-0.393934	0.0342677
ENSG00000070061	IKBKAP	-0.393861	0.00440024
ENSG00000182054	IDH2	-0.393654	0.000968687
ENSG00000171603	CLSTN1	-0.393169	0.000528228
ENSG00000126267	COX6B1	-0.393081	0.000499141
ENSG00000102316	MAGED2	-0.392862	0.0045348
ENSG00000115524	SF3B1	-0.392144	0.000187972
ENSG00000091640	SPAG7	-0.391225	0.000254114
ENSG00000198830	HMGN2	-0.391108	0.028789
ENSG00000167775	CD320	-0.390957	0.00415653
ENSG00000176915	ANKLE2	-0.389705	0.011095
ENSG00000060491	OGFR	-0.38899	0.0131921
ENSG00000143033	MTF2	-0.388663	0.00313547
ENSG00000140526	ABHD2	-0.388551	0.00237164
ENSG00000092847	AGO1	-0.388219	0.0156398
ENSG00000132300	PTCD3	-0.388138	6.5415e-05
ENSG00000163947	ARHGEF3	-0.388094	0.0278668
ENSG00000110237	ARHGEF17	-0.388037	0.0276364
ENSG00000117360	PRPF3	-0.388018	0.0482203
ENSG00000111321	LTBR	-0.387762	0.00480725
ENSG00000160310	PRMT2	-0.387666	0.0054537
ENSG00000138398	PPIG	-0.387585	0.000281833
ENSG00000110092	CCND1	-0.38739	0.00025238
ENSG00000016864	GLT8D1	-0.386679	0.0114404
ENSG00000161513	FDXR	-0.386556	0.0106818
ENSG00000088367	EPB41L1	-0.386117	0.000369337
ENSG00000094916	CBX5	-0.385869	0.00579722
ENSG00000156675	RAB11FIP1	-0.385571	0.0483636
ENSG00000070501	POLB	-0.385114	0.0262397
ENSG00000106462	EZH2	-0.384617	0.00672858
ENSG00000066322	ELOVL1	-0.384268	0.0139072
ENSG00000168646	AXIN2	-0.383779	0.0219889
ENSG00000106399	RPA3	-0.383335	0.0114913
ENSG00000196465	MYL6B	-0.382895	0.0260231
ENSG00000000003	TSPAN6	-0.382669	0.000333118
ENSG00000091513	TF	-0.382656	0.00856721
ENSG00000106078	COBL	-0.382648	0.0169648
ENSG00000197579	TOPORS	-0.382564	0.00250304
ENSG00000103061	SLC7A6OS	-0.38254	0.0342175
ENSG00000131462	TUBG1	-0.382283	0.00266042
ENSG00000138293	NCOA4	-0.382157	0.000726756
ENSG00000109111	SUPT6H	-0.382003	0.0041636
ENSG00000228300	C19orf24	-0.381765	0.00787307
ENSG00000169727	GPS1	-0.380932	0.00855135
ENSG00000009954	BAZ1B	-0.380855	0.0150187
ENSG00000033011	ALG1	-0.380678	0.00627211
ENSG00000113312	TTC1	-0.380652	0.00325351
ENSG00000118004	COLEC11	-0.380177	0.00487591
ENSG00000125844	RRBP1	-0.38009	0.00461273
ENSG00000173894	CBX2	-0.379255	0.0293468
ENSG00000149735	GPHA2	-0.378365	0.0138652
ENSG00000075234	TTC38	-0.378336	0.00797824
ENSG00000050426	LETMD1	-0.378272	0.0474058
ENSG00000100711	ZFYVE21	-0.377928	0.00453105
ENSG00000198715	C1orf85	-0.37641	0.00843496
ENSG00000101856	PGRMC1	-0.376303	0.0140094
ENSG00000260257	RP5-1085F17.3	-0.376116	0.0420211
ENSG00000160221	C21orf33	-0.375928	0.00864825
ENSG00000049239	H6PD	-0.375724	0.00887544
ENSG00000165501	LRR1	-0.375507	0.0298817
ENSG00000137124	ALDH1B1	-0.375374	3.26019e-05
ENSG00000185361	TNFAIP8L1	-0.375311	0.000730966
ENSG00000164896	FASTK	-0.375278	0.0170711
ENSG00000078618	NRD1	-0.374866	0.00386918
ENSG00000177311	ZBTB38	-0.374763	0.0076778
ENSG00000159217	IGF2BP1	-0.374675	0.000432474
ENSG00000141140	MYO19	-0.373766	0.000702681
ENSG00000178691	SUZ12	-0.373609	0.000112702
ENSG00000184207	PGP	-0.373222	0.0146479
ENSG00000064545	TMEM161A	-0.372915	0.0149243
ENSG00000114491	UMPS	-0.372769	0.00459387
ENSG00000196230	TUBB	-0.372728	0.00314764
ENSG00000060971	ACAA1	-0.372302	0.000418017
ENSG00000162434	JAK1	-0.371623	0.0065967
ENSG00000248429	RP11-597D13.9	-0.370628	0.0253662
ENSG00000160753	RUSC1	-0.370009	0.0408094
ENSG00000042753	AP2S1	-0.369851	0.0443403
ENSG00000076351	SLC46A1	-0.369786	0.0271328
ENSG00000130332	LSM7	-0.369682	0.00202025
ENSG00000198168	SVIP	-0.369649	0.00582997
ENSG00000087274	ADD1	-0.369358	0.0285838
ENSG00000172053	QARS	-0.369046	0.000122924
ENSG00000214753	HNRNPUL2	-0.368499	0.0322874
ENSG00000185963	BICD2	-0.368463	0.0430599
ENSG00000112992	NNT	-0.368347	0.0450949
ENSG00000171456	ASXL1	-0.368259	6.4463e-05
ENSG00000125968	ID1	-0.367883	0.0354259
ENSG00000139437	TCHP	-0.367757	0.0131615
ENSG00000171604	CXXC5	-0.366471	0.000955991
ENSG00000125912	NCLN	-0.366363	0.00332649
ENSG00000164754	RAD21	-0.366178	0.00107785
ENSG00000117155	SSX2IP	-0.366026	0.0463509
ENSG00000123453	SARDH	-0.365904	0.0368716
ENSG00000160202	CRYAA	-0.365758	0.018443
ENSG00000129484	PARP2	-0.365694	0.0401503
ENSG00000139291	TMEM19	-0.365546	0.0292035
ENSG00000100997	ABHD12	-0.364992	0.00356356
ENSG00000168172	HOOK3	-0.364802	0.00782607
ENSG00000047410	TPR	-0.364738	0.0114954
ENSG00000101361	NOP56	-0.364725	0.00506928
ENSG00000100650	SRSF5	-0.364556	0.000243799
ENSG00000130208	APOC1	-0.36433	0.000667928
ENSG00000167685	ZNF444	-0.36407	0.034888
ENSG00000136156	ITM2B	-0.363727	0.00794246
ENSG00000087266	SH3BP2	-0.363044	0.023941
ENSG00000101347	SAMHD1	-0.362688	0.0052462
ENSG00000180900	SCRIB	-0.362574	0.0144696
ENSG00000259494	MRPL46	-0.36227	0.0106814
ENSG00000117691	NENF	-0.36202	0.0153515
ENSG00000100644	HIF1A	-0.361397	0.0204147
ENSG00000089094	KDM2B	-0.360805	0.00946805
ENSG00000127337	YEATS4	-0.360671	0.00881131
ENSG00000198947	DMD	-0.359946	0.038234
ENSG00000087470	DNM1L	-0.359531	0.00643697
ENSG00000154229	PRKCA	-0.358994	0.0126338
ENSG00000123933	MXD4	-0.358641	0.0111201
ENSG00000198792	TMEM184B	-0.358323	0.0253662
ENSG00000079462	PAFAH1B3	-0.357993	0.0228605
ENSG00000072415	MPP5	-0.357365	0.0159792
ENSG00000167693	NXN	-0.356269	0.00766802
ENSG00000135930	EIF4E2	-0.356096	0.0219017
ENSG00000170558	CDH2	-0.35598	0.00857766
ENSG00000177119	ANO6	-0.35541	0.00353934
ENSG00000101439	CST3	-0.355244	0.00185851
ENSG00000110047	EHD1	-0.355015	0.0275677
ENSG00000019582	CD74	-0.354492	0.000398998
ENSG00000164405	UQCRQ	-0.354113	3.35856e-05
ENSG00000123200	ZC3H13	-0.354088	0.0181544
ENSG00000226976	COX6A1P2	-0.354071	0.0148739
ENSG00000124177	CHD6	-0.353753	0.00670525
ENSG00000111142	METAP2	-0.353739	0.00506065
ENSG00000125779	PANK2	-0.353284	0.0101965
ENSG00000184640	2009-09-01	-0.35313	0.000963514
ENSG00000132466	ANKRD17	-0.353037	0.0111883
ENSG00000141504	SAT2	-0.352718	0.00232212
ENSG00000233098	RP11-344E13.3	-0.352655	0.04747
ENSG00000143570	SLC39A1	-0.352584	0.000934392
ENSG00000143153	ATP1B1	-0.352316	0.00172282
ENSG00000154832	CXXC1	-0.351906	0.00843223
ENSG00000108292	MLLT6	-0.35131	7.20737e-05
ENSG00000213551	DNAJC9	-0.35105	0.0129027
ENSG00000122565	CBX3	-0.350758	0.00156968
ENSG00000083444	PLOD1	-0.349978	0.00817095
ENSG00000172301	COPRS	-0.349846	0.00595379
ENSG00000115760	BIRC6	-0.349837	0.00844368
ENSG00000225697	SLC26A6	-0.349487	0.0071633
ENSG00000117450	PRDX1	-0.349073	0.000236526
ENSG00000134851	TMEM165	-0.348903	0.0239935
ENSG00000157637	SLC38A10	-0.348468	0.000542111
ENSG00000115234	SNX17	-0.348235	0.036077
ENSG00000067141	NEO1	-0.347886	0.039121
ENSG00000119559	C19orf25	-0.347432	0.0475521
ENSG00000144021	CIAO1	-0.347252	0.018443
ENSG00000126814	TRMT5	-0.346437	0.0455168
ENSG00000103168	TAF1C	-0.34637	0.0237023
ENSG00000119684	MLH3	-0.345983	0.0430066
ENSG00000142910	TINAGL1	-0.345585	0.0144223
ENSG00000143614	GATAD2B	-0.345565	0.0163246
ENSG00000104964	AES	-0.345076	0.00934713
ENSG00000198909	MAP3K3	-0.344916	0.0279263
ENSG00000132793	LPIN3	-0.344796	0.0392454
ENSG00000100281	HMGXB4	-0.344645	0.0133009
ENSG00000176731	C8orf59	-0.344162	0.0180558
ENSG00000055609	KMT2C	-0.344075	0.0196236
ENSG00000137073	UBAP2	-0.343664	0.00624822
ENSG00000143633	C1orf131	-0.343552	0.0133989
ENSG00000177663	IL17RA	-0.343414	0.0494519
ENSG00000008128	CDK11A	-0.343244	0.028028
ENSG00000172922	RNASEH2C	-0.342917	0.0449562
ENSG00000186566	GPATCH8	-0.341816	0.00604005
ENSG00000158545	ZC3H18	-0.341596	0.0222638
ENSG00000118418	HMGN3	-0.341451	0.0121944
ENSG00000112079	STK38	-0.341146	0.0382725
ENSG00000175220	ARHGAP1	-0.341079	0.00496581
ENSG00000157827	FMNL2	-0.341018	0.00453105
ENSG00000113318	MSH3	-0.340666	0.0419813
ENSG00000145860	RNF145	-0.340385	0.0209215
ENSG00000101407	TTI1	-0.339847	0.00951079
ENSG00000175745	NR2F1	-0.33937	0.00122268
ENSG00000139218	SCAF11	-0.338913	0.000679361
ENSG00000115365	LANCL1	-0.337887	0.0184447
ENSG00000006210	CX3CL1	-0.337648	0.0326808
ENSG00000105221	AKT2	-0.337648	0.00287289
ENSG00000081059	TCF7	-0.337439	0.0176898
ENSG00000160305	DIP2A	-0.337352	0.0456738
ENSG00000159140	SON	-0.337266	0.000209763
ENSG00000131778	CHD1L	-0.337142	0.00239763
ENSG00000196498	NCOR2	-0.336807	0.0310906
ENSG00000153914	SREK1	-0.336222	0.00208058
ENSG00000140443	IGF1R	-0.335669	0.020644
ENSG00000134905	CARS2	-0.3356	0.0274403
ENSG00000124541	RRP36	-0.335157	0.0283937
ENSG00000182149	IST1	-0.334538	0.0129105
ENSG00000182173	TSEN54	-0.333528	0.0449813
ENSG00000100442	FKBP3	-0.333437	0.0096634
ENSG00000005483	KMT2E	-0.333432	0.0185804
ENSG00000198917	C9orf114	-0.333288	0.0311107
ENSG00000108924	HLF	-0.333057	0.00467573
ENSG00000179761	PIPOX	-0.331791	0.0123776
ENSG00000125046	SSUH2	-0.331078	0.0010571
ENSG00000212907	MT-ND4L	-0.330463	2.78919e-06
ENSG00000141141	DDX52	-0.330397	0.0194256
ENSG00000103994	ZNF106	-0.329476	0.0175007
ENSG00000111642	CHD4	-0.329303	0.000401643
ENSG00000161999	JMJD8	-0.328997	0.0109212
ENSG00000157933	SKI	-0.327456	0.0138721
ENSG00000168101	NUDT16L1	-0.327353	0.0114037
ENSG00000161203	AP2M1	-0.325949	0.00625036
ENSG00000164125	FAM198B	-0.325528	0.0261449
ENSG00000123353	ORMDL2	-0.325189	0.0383231
ENSG00000074855	ANO8	-0.325072	0.0205667
ENSG00000134138	MEIS2	-0.32474	0.0189343
ENSG00000165905	GYLTL1B	-0.324641	0.0428714
ENSG00000031823	RANBP3	-0.323299	0.0315132
ENSG00000015479	MATR3	-0.32329	0.024035
ENSG00000188986	NELFB	-0.323227	0.0442207
ENSG00000084754	HADHA	-0.323026	0.0189959
ENSG00000141522	ARHGDIA	-0.322888	0.0270013
ENSG00000116001	TIA1	-0.322794	0.0284879
ENSG00000128833	MYO5C	-0.322428	0.0165335
ENSG00000135912	TTLL4	-0.321105	0.0289081
ENSG00000196914	ARHGEF12	-0.320491	0.0476041
ENSG00000158874	APOA2	-0.320338	0.000323256
ENSG00000111669	TPI1	-0.319666	0.000718578
ENSG00000165443	PHYHIPL	-0.319629	0.00778015
ENSG00000160014	CALM3	-0.319523	0.0042441
ENSG00000187097	ENTPD5	-0.318598	0.0241928
ENSG00000112514	CUTA	-0.318181	0.0122957
ENSG00000142599	RERE	-0.318066	0.0116595
ENSG00000125901	MRPS26	-0.317828	0.0417036
ENSG00000197102	DYNC1H1	-0.316839	0.000454975
ENSG00000213903	LTB4R	-0.316748	0.0466263
ENSG00000130517	PGPEP1	-0.316498	0.00384548
ENSG00000100347	SAMM50	-0.314949	0.0299156
ENSG00000198780	FAM169A	-0.3149	0.0276454
ENSG00000071553	ATP6AP1	-0.314549	0.00464129
ENSG00000114982	KANSL3	-0.314549	0.00545415
ENSG00000090316	MAEA	-0.314468	0.0317865
ENSG00000105583	WDR83OS	-0.314185	0.0147781
ENSG00000122705	CLTA	-0.31395	0.0210772
ENSG00000139180	NDUFA9	-0.313897	0.0216401
ENSG00000116754	SRSF11	-0.313045	0.000111033
ENSG00000168653	NDUFS5	-0.312607	0.000518149
ENSG00000119638	NEK9	-0.312292	0.0355731
ENSG00000135698	MPHOSPH6	-0.311975	0.00151979
ENSG00000086300	SNX10	-0.311824	0.00187379
ENSG00000162924	REL	-0.31156	0.0350869
ENSG00000166788	SAAL1	-0.310991	0.0385192
ENSG00000149948	HMGA2	-0.310458	0.000391129
ENSG00000122786	CALD1	-0.309993	0.0382541
ENSG00000135090	TAOK3	-0.309875	0.0193234
ENSG00000085872	CHERP	-0.309677	0.0362577
ENSG00000233461	RP11-295G20.2	-0.309397	0.035002
ENSG00000130202	PVRL2	-0.308786	0.0101943
ENSG00000151233	GXYLT1	-0.308328	0.0027362
ENSG00000169641	LUZP1	-0.307501	0.0374631
ENSG00000062650	WAPAL	-0.30749	0.0456334
ENSG00000156928	MALSU1	-0.307467	0.00227629
ENSG00000184900	SUMO3	-0.307203	0.00156744
ENSG00000182004	SNRPE	-0.306398	0.020813
ENSG00000102934	PLLP	-0.305802	0.00960019
ENSG00000132153	DHX30	-0.305571	0.0149375
ENSG00000106384	MOGAT3	-0.305445	0.0316466
ENSG00000135720	DYNC1LI2	-0.305199	0.0166299
ENSG00000006007	GDE1	-0.30487	0.0116044
ENSG00000245848	CEBPA	-0.304855	0.00310403
ENSG00000108679	LGALS3BP	-0.304769	0.00878484
ENSG00000100697	DICER1	-0.303448	0.0317095
ENSG00000107957	SH3PXD2A	-0.303415	0.0221734
ENSG00000055950	MRPL43	-0.302972	0.0154287
ENSG00000198668	CALM1	-0.302689	0.0172769
ENSG00000115216	NRBP1	-0.302589	0.0484266
ENSG00000173039	RELA	-0.302337	0.0286767
ENSG00000070814	TCOF1	-0.302194	0.016814
ENSG00000158528	PPP1R9A	-0.301704	0.0373689
ENSG00000127914	AKAP9	-0.30101	0.0227294
ENSG00000124207	CSE1L	-0.300476	0.00322741
ENSG00000067225	PKM	-0.300383	0.0482596
ENSG00000112419	PHACTR2	-0.299552	0.0479657
ENSG00000109685	WHSC1	-0.299482	0.0318846
ENSG00000092439	TRPM7	-0.299276	0.0292493
ENSG00000005955	GGNBP2	-0.298833	0.0275341
ENSG00000154930	ACSS1	-0.29845	0.00707337
ENSG00000152404	CWF19L2	-0.298209	0.00607168
ENSG00000130396	MLLT4	-0.297984	0.00487481
ENSG00000091317	CMTM6	-0.297233	0.0131105
ENSG00000143228	NUF2	-0.296995	0.0466591
ENSG00000128829	EIF2AK4	-0.296835	0.0315395
ENSG00000159166	LAD1	-0.296721	0.040486
ENSG00000180530	NRIP1	-0.296687	0.0264049
ENSG00000174720	LARP7	-0.296326	0.0417262
ENSG00000058272	PPP1R12A	-0.296102	0.0210956
[truncated: 94 more rows]
