# Supplementary material for: AP-1 elements in the promoter and second intron mediate endoplasmic reticulum stress-induced expression of the GPAT3 gene
Source: Sci Rep. 2025 Dec 14;16:2730. doi: 10.1038/s41598-025-32503-y (PMC12824169; doi:10.1038/s41598-025-32503-y)
Supplement: Supplementary file 2 — Supplementary Information 2. [file 41598_2025_32503_MOESM2_ESM.xlsx]

## Sheet: Sheet1
Supplementary Table S2. GO biological process enrichment analysis of tunicamycin-regulated genes in HepG2 cells. Top 500 most significantly up- or downregulated genes were analyzed using g:Profiler (https://biit.cs.ut.ee/gprofiler).
Upregulated genes							Downregulated genes
term_name	term_id	adjusted_p_value	is_driver_term	term_size	intersection_size		term_name	term_id	adjusted_p_value	is_driver_term	term_size	intersection_size
response to endoplasmic reticulum stress	GO:0034976	4.85722e-28	TRUE	231	47		cell cycle process	GO:0022402	2.51951e-34	TRUE	1280	112
translation	GO:0006412	3.1178e-17	TRUE	721	63		mitotic cell cycle process	GO:1903047	1.21428e-31	FALSE	747	83
protein metabolic process	GO:0019538	5.41734e-16	FALSE	4813	194		mitotic cell cycle	GO:0000278	3.67359e-31	FALSE	897	90
response to unfolded protein	GO:0006986	9.32344e-15	FALSE	137	27		DNA replication	GO:0006260	2.28282e-30	TRUE	283	53
endoplasmic reticulum to cytosol transport	GO:1903513	9.57917e-15	FALSE	28	15		cell cycle	GO:0007049	4.06226e-30	FALSE	1824	128
retrograde protein transport, ER to cytosol	GO:0030970	9.57917e-15	FALSE	28	15		DNA-templated DNA replication	GO:0006261	8.47827e-30	FALSE	161	42
response to topologically incorrect protein	GO:0035966	1.45588e-14	FALSE	152	28		chromosome organization	GO:0051276	8.29418e-24	FALSE	628	67
intracellular protein transport	GO:0006886	1.05023e-13	TRUE	685	56		regulation of cell cycle process	GO:0010564	1.96781e-22	FALSE	724	70
intracellular transport	GO:0046907	1.48657e-13	FALSE	1371	83		DNA metabolic process	GO:0006259	3.23358e-20	FALSE	993	79
establishment of protein localization	GO:0045184	2.03943e-13	FALSE	1925	102		cell cycle phase transition	GO:0044770	6.17189e-19	FALSE	537	56
protein transport	GO:0015031	5.09245e-13	FALSE	1428	84		regulation of cell cycle phase transition	GO:1901987	1.43712e-18	FALSE	433	50
cytoplasmic translation	GO:0002181	5.82993e-13	FALSE	160	27		regulation of mitotic cell cycle	GO:0007346	3.16845e-18	FALSE	497	53
endoplasmic reticulum unfolded protein response	GO:0030968	7.09212e-13	FALSE	77	20		cell cycle checkpoint signaling	GO:0000075	1.70901e-17	FALSE	196	34
establishment of localization	GO:0051234	3.83614e-12	FALSE	4869	185		negative regulation of cell cycle process	GO:0010948	1.84846e-17	FALSE	301	41
cellular response to stress	GO:0033554	6.80372e-12	FALSE	1786	94		negative regulation of cell cycle phase transition	GO:1901988	3.69054e-17	FALSE	259	38
protein exit from endoplasmic reticulum	GO:0032527	8.45493e-12	FALSE	48	16		DNA repair	GO:0006281	5.2455e-17	FALSE	610	57
ERAD pathway	GO:0036503	1.53482e-11	FALSE	68	18		organelle organization	GO:0006996	1.3033e-16	FALSE	3570	159
nitrogen compound transport	GO:0071705	2.02475e-11	FALSE	1909	97		chromosome segregation	GO:0007059	1.92843e-16	FALSE	427	47
establishment of localization in cell	GO:0051649	2.43283e-11	FALSE	1976	99		DNA damage response	GO:0006974	2.42652e-16	FALSE	901	69
cellular response to unfolded protein	GO:0034620	2.95171e-11	FALSE	92	20		regulation of cell cycle	GO:0051726	3.50219e-16	FALSE	1104	77
transport	GO:0006810	3.58417e-11	FALSE	4341	168		regulation of mitotic cell cycle phase transition	GO:1901990	5.47982e-15	FALSE	333	40
cellular response to topologically incorrect protein	GO:0035967	3.77658e-11	FALSE	105	21		negative regulation of cell cycle	GO:0045786	5.96598e-15	FALSE	388	43
localization	GO:0051179	3.98332e-11	FALSE	5521	199		nuclear division	GO:0000280	9.30071e-15	FALSE	450	46
protein localization	GO:0008104	4.88994e-11	FALSE	2738	122		nuclear DNA replication	GO:0033260	1.06502e-14	FALSE	41	17
cellular macromolecule localization	GO:0070727	6.54868e-11	FALSE	2749	122		DNA duplex unwinding	GO:0032508	5.30357e-14	FALSE	79	21
cellular localization	GO:0051641	9.40652e-11	FALSE	3625	147		mitotic cell cycle phase transition	GO:0044772	5.9234e-14	FALSE	432	44
macromolecule localization	GO:0033036	1.09543e-10	FALSE	3211	135		cell cycle DNA replication	GO:0044786	7.14571e-14	FALSE	45	17
Golgi vesicle transport	GO:0048193	1.2606e-10	FALSE	301	33		organelle fission	GO:0048285	9.4934e-14	FALSE	498	47
protein folding in endoplasmic reticulum	GO:0034975	1.63234e-10	TRUE	11	9		sterol biosynthetic process	GO:0016126	1.29573e-13	TRUE	63	19
endoplasmic reticulum to Golgi vesicle-mediated transport	GO:0006888	4.89415e-09	FALSE	133	21		cholesterol biosynthetic process	GO:0006695	1.65376e-13	FALSE	55	18
response to stress	GO:0006950	8.52732e-08	FALSE	3876	145		secondary alcohol biosynthetic process	GO:1902653	1.65376e-13	FALSE	55	18
protein folding	GO:0006457	3.75922e-07	FALSE	219	24		mitotic nuclear division	GO:0140014	2.47952e-13	FALSE	281	35
cell death	GO:0008219	6.89213e-07	FALSE	1984	88		DNA geometric change	GO:0032392	2.73823e-13	FALSE	85	21
apoptotic process	GO:0006915	6.90434e-07	FALSE	1919	86		negative regulation of mitotic cell cycle	GO:0045930	3.019e-13	FALSE	233	32
apoptotic signaling pathway	GO:0097190	8.03791e-07	FALSE	606	41		mitotic cell cycle checkpoint signaling	GO:0007093	3.60447e-13	FALSE	146	26
regulation of programmed cell death	GO:0043067	1.26565e-06	FALSE	1497	72		DNA strand elongation involved in DNA replication	GO:0006271	1.4804e-12	FALSE	15	11
programmed cell death	GO:0012501	1.42423e-06	FALSE	1980	87		DNA recombination	GO:0006310	1.52573e-12	FALSE	334	37
protein maturation	GO:0051604	1.68982e-06	FALSE	571	39		DNA conformation change	GO:0071103	1.97991e-12	FALSE	93	21
regulation of apoptotic process	GO:0042981	2.46652e-06	FALSE	1458	70		nuclear chromosome segregation	GO:0098813	2.34499e-12	FALSE	320	36
positive regulation of cellular process	GO:0048522	4.11905e-06	TRUE	5886	191		negative regulation of mitotic cell cycle phase transition	GO:1901991	1.07779e-11	FALSE	182	27
intrinsic apoptotic signaling pathway in response to endoplasmic reticulum stress	GO:0070059	4.9111e-06	FALSE	66	13		DNA integrity checkpoint signaling	GO:0031570	1.10463e-11	FALSE	139	24
regulation of translation	GO:0006417	5.48997e-06	FALSE	378	30		cell division	GO:0051301	1.21419e-11	FALSE	656	51
regulation of response to endoplasmic reticulum stress	GO:1905897	9.93457e-06	FALSE	83	14		sister chromatid segregation	GO:0000819	1.44817e-11	FALSE	232	30
amino acid metabolic process	GO:0006520	1.31125e-05	TRUE	303	26		lipid biosynthetic process	GO:0008610	1.71274e-11	FALSE	733	54
translational initiation	GO:0006413	5.40686e-05	FALSE	126	16		alcohol biosynthetic process	GO:0046165	6.55296e-11	FALSE	136	23
positive regulation of biological process	GO:0048518	5.57672e-05	FALSE	6235	195		cholesterol metabolic process	GO:0008203	9.07315e-11	FALSE	138	23
regulation of apoptotic signaling pathway	GO:2001233	9.38806e-05	TRUE	380	28		response to stress	GO:0006950	1.30634e-10	FALSE	3876	152
response to nitrogen compound	GO:1901698	0.000121471	FALSE	1010	51		regulation of DNA-templated DNA replication	GO:0090329	1.40617e-10	FALSE	48	15
ER-nucleus signaling pathway	GO:0006984	0.000134189	TRUE	46	10		lipid metabolic process	GO:0006629	2.3845e-10	FALSE	1379	76
regulation of protein metabolic process	GO:0051246	0.000135715	FALSE	1975	81		mitotic sister chromatid segregation	GO:0000070	2.80093e-10	FALSE	191	26
regulation of retrograde protein transport, ER to cytosol	GO:1904152	0.000433305	FALSE	13	6		secondary alcohol metabolic process	GO:1902652	4.92453e-10	FALSE	149	23
cellular response to chemical stress	GO:0062197	0.000452988	FALSE	314	24		small molecule metabolic process	GO:0044281	5.76686e-10	TRUE	1795	89
regulation of translational initiation	GO:0006446	0.000566282	FALSE	81	12		sterol metabolic process	GO:0016125	8.77136e-10	FALSE	153	23
vesicle-mediated transport	GO:0016192	0.000698681	FALSE	1547	66		response to stimulus	GO:0050896	8.78724e-10	FALSE	8993	275
regulation of endoplasmic reticulum unfolded protein response	GO:1900101	0.000704403	FALSE	31	8		mitotic DNA replication	GO:1902969	9.20047e-10	FALSE	17	10
cell redox homeostasis	GO:0045454	0.000714324	TRUE	42	9		cellular response to stress	GO:0033554	1.14986e-09	FALSE	1786	88
negative regulation of apoptotic signaling pathway	GO:2001234	0.000819995	FALSE	234	20		small molecule biosynthetic process	GO:0044283	1.41348e-09	FALSE	595	45
response to oxidative stress	GO:0006979	0.000865702	FALSE	398	27		DNA damage checkpoint signaling	GO:0000077	2.21132e-09	FALSE	130	21
proteasomal protein catabolic process	GO:0010498	0.000933223	FALSE	502	31		DNA-templated DNA replication maintenance of fidelity	GO:0045005	2.36516e-09	FALSE	57	15
regulation of localization	GO:0032879	0.00105537	FALSE	2005	79		regulation of organelle organization	GO:0033043	4.05465e-09	FALSE	1139	65
cellular response to chemical stimulus	GO:0070887	0.00120921	FALSE	2186	84		steroid biosynthetic process	GO:0006694	4.43134e-09	FALSE	181	24
regulation of cellular localization	GO:0060341	0.00124549	FALSE	997	48		cellular response to stimulus	GO:0051716	9.61187e-09	FALSE	7320	233
proteolysis involved in protein catabolic process	GO:0051603	0.00133241	FALSE	732	39		DNA unwinding involved in DNA replication	GO:0006268	1.54144e-08	FALSE	21	10
cellular homeostasis	GO:0019725	0.00165142	FALSE	826	42		DNA strand elongation	GO:0022616	2.84322e-08	FALSE	37	12
intrinsic apoptotic signaling pathway	GO:0097193	0.00181744	FALSE	315	23		DNA replication initiation	GO:0006270	2.84322e-08	FALSE	37	12
cellular response to oxidative stress	GO:0034599	0.0023405	FALSE	250	20		double-strand break repair	GO:0006302	3.47154e-08	FALSE	312	30
negative regulation of programmed cell death	GO:0043069	0.00240129	FALSE	898	44		microtubule-based process	GO:0007017	6.85786e-08	FALSE	959	56
membrane organization	GO:0061024	0.00366635	FALSE	822	41		organic hydroxy compound biosynthetic process	GO:1901617	7.56138e-08	FALSE	243	26
L-amino acid metabolic process	GO:0170033	0.00410457	FALSE	193	17		regulation of chromosome segregation	GO:0051983	1.42305e-07	FALSE	129	19
positive regulation of translation	GO:0045727	0.00542848	FALSE	136	14		alcohol metabolic process	GO:0006066	1.49839e-07	FALSE	352	31
alpha-amino acid metabolic process	GO:1901605	0.00591162	FALSE	220	18		regulation of cellular component organization	GO:0051128	1.89271e-07	FALSE	2398	101
negative regulation of apoptotic process	GO:0043066	0.00659666	FALSE	872	42		membraneless organelle assembly	GO:0140694	2.313e-07	FALSE	402	33
proteolysis	GO:0006508	0.00802299	FALSE	1457	60		recombinational repair	GO:0000725	2.35422e-07	FALSE	182	22
regulation of biological quality	GO:0065008	0.0091704	TRUE	2847	99		regulation of mitotic nuclear division	GO:0007088	2.50422e-07	FALSE	118	18
proteinogenic amino acid metabolic process	GO:0170039	0.00975855	FALSE	184	16		regulation of cell cycle checkpoint	GO:1901976	3.76098e-07	FALSE	45	12
negative regulation of response to endoplasmic reticulum stress	GO:1903573	0.0102324	FALSE	43	8		cytoskeleton organization	GO:0007010	4.6423e-07	FALSE	1517	73
regulation of protein localization	GO:0032880	0.011266	FALSE	891	42		steroid metabolic process	GO:0008202	4.93444e-07	FALSE	326	29
IRE1-mediated unfolded protein response	GO:0036498	0.0117666	FALSE	21	6		regulation of DNA-templated DNA replication initiation	GO:0030174	6.49245e-07	FALSE	15	8
regulation of establishment of protein localization	GO:0070201	0.0118995	FALSE	539	30		double-strand break repair via homologous recombination	GO:0000724	8.89984e-07	FALSE	177	21
response to chemical	GO:0042221	0.0142982	FALSE	3867	125		signal transduction in response to DNA damage	GO:0042770	9.97381e-07	FALSE	196	22
integrated stress response signaling	GO:0140467	0.017362	FALSE	46	8		replication fork processing	GO:0031297	1.11375e-06	FALSE	49	12
protein catabolic process	GO:0030163	0.0189839	FALSE	973	44		lipid homeostasis	GO:0055088	1.14463e-06	TRUE	162	20
dicarboxylic acid metabolic process	GO:0043648	0.0192579	TRUE	94	11		regulation of nuclear division	GO:0051783	1.412e-06	FALSE	147	19
glutamine family amino acid metabolic process	GO:0009064	0.0194486	FALSE	77	10		metaphase chromosome alignment	GO:0051310	1.78151e-06	FALSE	102	16
Golgi organization	GO:0007030	0.0200699	TRUE	152	14		regulation of cell cycle G2/M phase transition	GO:1902749	1.79927e-06	FALSE	117	17
vesicle cargo loading	GO:0035459	0.0203074	FALSE	34	7		cholesterol homeostasis	GO:0042632	2.14407e-06	FALSE	89	15
amino acid biosynthetic process	GO:0008652	0.0245447	FALSE	79	10		spindle organization	GO:0007051	2.35789e-06	FALSE	205	22
proteinogenic amino acid biosynthetic process	GO:0170038	0.0250197	FALSE	63	9		regulation of G2/M transition of mitotic cell cycle	GO:0010389	2.39383e-06	FALSE	104	16
negative regulation of protein metabolic process	GO:0051248	0.026473	FALSE	708	35		sterol homeostasis	GO:0055092	2.52148e-06	FALSE	90	15
macromolecule catabolic process	GO:0009057	0.0278415	FALSE	1348	55		mitotic DNA integrity checkpoint signaling	GO:0044774	2.95882e-06	FALSE	91	15
L-amino acid biosynthetic process	GO:0170034	0.0285444	FALSE	64	9		cell cycle G2/M phase transition	GO:0044839	3.14064e-06	FALSE	154	19
catabolic process	GO:0009056	0.0334247	FALSE	2562	89		microtubule cytoskeleton organization	GO:0000226	7.05993e-06	FALSE	663	41
vesicle budding from membrane	GO:0006900	0.0343343	FALSE	82	10		regulation of chromosome organization	GO:0033044	7.06569e-06	FALSE	237	23
regulation of protein exit from endoplasmic reticulum	GO:0070861	0.0355931	FALSE	25	6		regulation of DNA replication	GO:0006275	7.40439e-06	FALSE	128	17
post-translational protein targeting to membrane, translocation	GO:0031204	0.0383231	TRUE	8	4		DNA biosynthetic process	GO:0071897	8.99368e-06	FALSE	182	20
intracellular chemical homeostasis	GO:0055082	0.0411874	TRUE	723	35		regulation of DNA metabolic process	GO:0051052	1.07356e-05	FALSE	492	34
endomembrane system organization	GO:0010256	0.0454786	FALSE	607	31		establishment of chromosome localization	GO:0051303	1.22981e-05	FALSE	116	16
							mitotic DNA damage checkpoint signaling	GO:0044773	1.45303e-05	FALSE	87	14
							organic hydroxy compound metabolic process	GO:1901615	1.48774e-05	FALSE	549	36
							spindle assembly	GO:0051225	1.50496e-05	FALSE	134	17
							mitotic spindle organization	GO:0007052	1.50496e-05	FALSE	134	17
							microtubule cytoskeleton organization involved in mitosis	GO:1902850	1.50709e-05	FALSE	169	19
							regulation of chromosome separation	GO:1905818	1.67409e-05	FALSE	74	13
							G2/M transition of mitotic cell cycle	GO:0000086	2.11415e-05	FALSE	137	17
							chromosome localization	GO:0050000	3.27193e-05	FALSE	124	16
							attachment of spindle microtubules to kinetochore	GO:0008608	3.87794e-05	FALSE	53	11
							sulfur compound metabolic process	GO:0006790	5.02782e-05	TRUE	329	26
							chromosome separation	GO:0051304	5.21835e-05	FALSE	81	13
							organophosphate metabolic process	GO:0019637	5.84341e-05	TRUE	1063	53
							meiotic cell cycle	GO:0051321	9.49897e-05	FALSE	294	24
							mitotic spindle checkpoint signaling	GO:0071174	0.000108638	FALSE	46	10
							mitotic spindle assembly checkpoint signaling	GO:0007094	0.000108638	FALSE	46	10
							spindle assembly checkpoint signaling	GO:0071173	0.000108638	FALSE	46	10
							positive regulation of cell cycle process	GO:0090068	0.000114246	FALSE	253	22
							spindle checkpoint signaling	GO:0031577	0.000135302	FALSE	47	10
							system development	GO:0048731	0.000135623	TRUE	3985	135
							regulation of sister chromatid segregation	GO:0033045	0.000151769	FALSE	104	14
							negative regulation of mitotic sister chromatid separation	GO:2000816	0.000167566	FALSE	48	10
							negative regulation of mitotic metaphase/anaphase transition	GO:0045841	0.000167566	FALSE	48	10
							negative regulation of mitotic sister chromatid segregation	GO:0033048	0.000167566	FALSE	48	10
							negative regulation of sister chromatid segregation	GO:0033046	0.000167566	FALSE	48	10
							regulation of plasma lipoprotein particle levels	GO:0097006	0.00018759	TRUE	75	12
							phosphate-containing compound metabolic process	GO:0006796	0.000190001	FALSE	2550	96
							regulation of mitotic metaphase/anaphase transition	GO:0030071	0.000190757	FALSE	90	13
							triglyceride metabolic process	GO:0006641	0.000193819	FALSE	106	14
							phosphorus metabolic process	GO:0006793	0.000200952	FALSE	2553	96
							double-strand break repair via break-induced replication	GO:0000727	0.000201238	FALSE	12	6
							amide metabolic process	GO:0043603	0.000214293	FALSE	452	30
							meiotic cell cycle process	GO:1903046	0.000223713	FALSE	220	20
							negative regulation of chromosome segregation	GO:0051985	0.000252977	FALSE	50	10
							negative regulation of chromosome separation	GO:1905819	0.000252977	FALSE	50	10
							negative regulation of metaphase/anaphase transition of cell cycle	GO:1902100	0.000252977	FALSE	50	10
							regulation of metaphase/anaphase transition of cell cycle	GO:1902099	0.000283719	FALSE	93	13
							anatomical structure development	GO:0048856	0.000309621	FALSE	5924	182
							metaphase/anaphase transition of mitotic cell cycle	GO:0007091	0.000322727	FALSE	94	13
							acyl-CoA metabolic process	GO:0006637	0.000366479	FALSE	95	13
							thioester metabolic process	GO:0035383	0.000366479	FALSE	95	13
							multicellular organism development	GO:0007275	0.000466908	FALSE	4658	150
							metaphase/anaphase transition of cell cycle	GO:0044784	0.000470269	FALSE	97	13
							negative regulation of G2/M transition of mitotic cell cycle	GO:0010972	0.000495081	FALSE	67	11
							regulation of mitotic sister chromatid segregation	GO:0033047	0.00054462	FALSE	54	10
							DNA synthesis involved in DNA repair	GO:0000731	0.000585419	FALSE	42	9
							negative regulation of cell cycle G2/M phase transition	GO:1902750	0.000675301	FALSE	69	11
							regulation of spindle checkpoint	GO:0090231	0.000679913	FALSE	22	7
							mismatch repair	GO:0006298	0.000762829	FALSE	32	8
							negative regulation of mitotic nuclear division	GO:0045839	0.000779011	FALSE	56	10
							animal organ development	GO:0048513	0.000968771	FALSE	3047	107
							meiotic nuclear division	GO:0140013	0.000972643	FALSE	198	18
							developmental process	GO:0032502	0.000997018	FALSE	6478	193
							centrosome cycle	GO:0007098	0.00100131	FALSE	139	15
							positive regulation of biological process	GO:0048518	0.00110088	FALSE	6235	187
							meiosis I cell cycle process	GO:0061982	0.00120548	FALSE	141	15
							regulation of mitotic sister chromatid separation	GO:0010965	0.00129562	FALSE	59	10
							oxoacid metabolic process	GO:0043436	0.00148245	FALSE	927	45
							organic acid metabolic process	GO:0006082	0.00176705	FALSE	933	45
							carboxylic acid metabolic process	GO:0019752	0.0019061	FALSE	905	44
							mitotic sister chromatid separation	GO:0051306	0.00208993	FALSE	62	10
							intracellular signal transduction	GO:0035556	0.00210344	FALSE	2946	103
							negative regulation of chromosome organization	GO:2001251	0.00234802	FALSE	94	12
							negative regulation of nuclear division	GO:0051784	0.00243579	FALSE	63	10
							positive regulation of cellular process	GO:0048522	0.00243704	FALSE	5886	177
							cell cycle DNA replication initiation	GO:1902292	0.00250508	FALSE	5	4
							mitotic DNA replication initiation	GO:1902975	0.00250508	FALSE	5	4
							nuclear cell cycle DNA replication initiation	GO:1902315	0.00250508	FALSE	5	4
							cellular component organization	GO:0016043	0.00260743	FALSE	8108	229
							triglyceride homeostasis	GO:0070328	0.00315753	FALSE	38	8
							acylglycerol homeostasis	GO:0055090	0.00315753	FALSE	38	8
							low-density lipoprotein particle clearance	GO:0034383	0.00321747	FALSE	27	7
							plasminogen activation	GO:0031639	0.00321747	TRUE	27	7
							negative regulation of organelle organization	GO:0010639	0.00331468	FALSE	357	24
							acylglycerol metabolic process	GO:0006639	0.00357187	FALSE	134	14
							neutral lipid metabolic process	GO:0006638	0.00390604	FALSE	135	14
							monocarboxylic acid biosynthetic process	GO:0072330	0.0039548	FALSE	218	18
							microtubule organizing center organization	GO:0031023	0.00404426	FALSE	155	15
							localization	GO:0051179	0.00429317	TRUE	5521	167
							homologous recombination	GO:0035825	0.00436842	FALSE	67	10
							regulation of response to stimulus	GO:0048583	0.00460569	FALSE	3958	128
							mitotic G2/M transition checkpoint	GO:0044818	0.00469215	FALSE	53	9
							plasma lipoprotein particle clearance	GO:0034381	0.00477695	FALSE	40	8
							positive regulation of cell cycle	GO:0045787	0.00571479	FALSE	343	23
							DNA replication checkpoint signaling	GO:0000076	0.00726306	FALSE	20	6
							response to radiation	GO:0009314	0.00865465	TRUE	430	26
							regulation of mitotic spindle checkpoint	GO:1903504	0.00997927	FALSE	21	6
							regulation of mitotic cell cycle spindle assembly checkpoint	GO:0090266	0.00997927	FALSE	21	6
							organelle assembly	GO:0070925	0.0104936	FALSE	998	45
							establishment of organelle localization	GO:0051656	0.0108445	FALSE	490	28
							monocarboxylic acid metabolic process	GO:0032787	0.011155	FALSE	633	33
							regulation of response to wounding	GO:1903034	0.0118558	TRUE	169	15
							positive regulation of spindle checkpoint	GO:0090232	0.0124067	FALSE	13	5
							CDP-diacylglycerol metabolic process	GO:0046341	0.0124067	FALSE	13	5
							somatic hypermutation of immunoglobulin genes	GO:0016446	0.0124067	TRUE	13	5
							CDP-diacylglycerol biosynthetic process	GO:0016024	0.0124067	TRUE	13	5
							regulation of wound healing	GO:0061041	0.0148513	FALSE	131	13
							meiosis I	GO:0007127	0.0161482	FALSE	132	13
							organophosphate biosynthetic process	GO:0090407	0.0172551	FALSE	617	32
							regulation of DNA recombination	GO:0000018	0.0175441	FALSE	133	13
							nucleobase-containing small molecule metabolic process	GO:0055086	0.0177623	FALSE	677	34
							spindle elongation	GO:0051231	0.0189493	FALSE	14	5
							somatic diversification of immune receptors via somatic mutation	GO:0002566	0.0189493	FALSE	14	5
							spindle midzone assembly	GO:0051255	0.0189493	FALSE	14	5
							negative regulation of biological process	GO:0048519	0.0199156	FALSE	5865	172
							postreplication repair	GO:0006301	0.0209134	FALSE	35	7
							chemical homeostasis	GO:0048878	0.021209	FALSE	1026	45
							actin filament-based process	GO:0030029	0.0220834	TRUE	806	38
							cellular component organization or biogenesis	GO:0071840	0.0228349	FALSE	8323	229
							attachment of mitotic spindle microtubules to kinetochore	GO:0051315	0.0233987	FALSE	24	6
							protein-containing complex remodeling	GO:0034367	0.0254713	TRUE	36	7
							phosphatidic acid metabolic process	GO:0046473	0.0254713	TRUE	36	7
							fatty acid biosynthetic process	GO:0006633	0.0266061	FALSE	159	14
							meiotic cell cycle phase transition	GO:0044771	0.0279089	FALSE	15	5
							carboxylic acid biosynthetic process	GO:0046394	0.0285805	FALSE	326	21
							regulation of cytoskeleton organization	GO:0051493	0.0293024	FALSE	517	28
							nuclear migration	GO:0007097	0.0302163	TRUE	25	6
							mitotic G2 DNA damage checkpoint signaling	GO:0007095	0.0308216	FALSE	37	7
							cell population proliferation	GO:0008283	0.0313645	TRUE	2009	73
							organic acid biosynthetic process	GO:0016053	0.0327997	FALSE	329	21
							regulation of G1/S transition of mitotic cell cycle	GO:2000045	0.0329189	FALSE	162	14
							positive regulation of mitotic cytokinesis	GO:1903490	0.0332631	TRUE	8	4
							regulation of catalytic activity	GO:0050790	0.0356078	TRUE	1015	44
							fatty acid homeostasis	GO:0055089	0.0398595	FALSE	16	5
							cytokinesis	GO:0000910	0.0484686	FALSE	190	15
