# Supplementary material for: AP-1 elements in the promoter and second intron mediate endoplasmic reticulum stress-induced expression of the GPAT3 gene
Source: Sci Rep. 2025 Dec 14;16:2730. doi: 10.1038/s41598-025-32503-y (PMC12824169; doi:10.1038/s41598-025-32503-y)
Supplement: Supplementary file 3 — Supplementary Information 3. [file 41598_2025_32503_MOESM3_ESM.xlsx]

## Sheet: HepG2
Supplementary Table S3. Transcriptional profiling of genes belonging to glycerolipid biosynthetic process (GO:0045017) in tunicamycin-treated and untreated HepG2 cells. Gene expression data are from Supplementary Table S1.
geneID	geneName	log2FoldChange	padj					Upregulated genes (padj < 0.05)						Downregulated genes (padj < 0.05)
ENSG00000138678	GPAT3 (AGPAT9)	1.71218	3.3202e-21					geneID	geneName	log2FoldChange	padj < 0.05			geneID	geneName	log2FoldChange	padj < 0.05
ENSG00000100889	PCK2	0.782972	1.24486e-15					ENSG00000176454	LPCAT4	2.70787	0.00981523			ENSG00000062282	DGAT2	-2.03848	1.09979e-89
ENSG00000151726	ACSL1	1.37905	1.91971e-10					ENSG00000138678	GPAT3 (AGPAT9)	1.71218	3.3202e-21			ENSG00000169692	AGPAT2	-1.26169	3.92089e-26
ENSG00000097033	SH3GLB1	0.811014	3.54936e-09					ENSG00000165195	PIGA	1.45892	0.00043967			ENSG00000204385	SLC44A4	-1.2462	2.37302e-12
ENSG00000151689	INPP1	0.642046	1.60382e-06					ENSG00000148384	INPP5E	1.42059	0.00220699			ENSG00000102230	PCYT1B	-1.18706	0.000303064
ENSG00000138018	EPT1 (SELENOI)	0.929362	3.79325e-06					ENSG00000151726	ACSL1	1.37905	1.91971e-10			ENSG00000100344	PNPLA3	-1.18648	1.20195e-09
ENSG00000198814	GK	1.29558	5.42716e-06					ENSG00000198814	GK	1.29558	5.42716e-06			ENSG00000143845	ETNK2	-1.07358	3.43153e-06
ENSG00000241878	PISD	0.938235	1.91914e-05					ENSG00000134780	DAGLA	1.06583	0.000186199			ENSG00000007541	PIGQ	-1.05004	0.00163715
ENSG00000000419	DPM1	0.898443	2.78627e-05					ENSG00000185808	PIGP	0.981174	8.80606e-05			ENSG00000153395	LPCAT1	-1.04283	7.19355e-09
ENSG00000104331	IMPAD1 (BPNT2)	0.603808	6.81621e-05					ENSG00000241878	PISD	0.938235	1.91914e-05			ENSG00000185813	PCYT2	-0.985297	1.91214e-20
ENSG00000185808	PIGP	0.981174	8.80606e-05					ENSG00000138018	EPT1 (SELENOI)	0.929362	3.79325e-06			ENSG00000119227	PIGZ	-0.951167	0.00109594
ENSG00000145740	SLC30A5	0.796276	0.000112739					ENSG00000000419	DPM1	0.898443	2.78627e-05			ENSG00000103066	PLA2G15	-0.930748	0.000435129
ENSG00000134780	DAGLA	1.06583	0.000186199					ENSG00000097033	SH3GLB1	0.811014	3.54936e-09			ENSG00000118137	APOA1	-0.907777	1.61464e-30
ENSG00000111666	CHPT1	0.608643	0.000209763					ENSG00000276293	PIP4K2B	0.805277	0.0303225			ENSG00000163624	CDS1	-0.878733	3.54936e-09
ENSG00000165195	PIGA	1.45892	0.00043967					ENSG00000145740	SLC30A5	0.796276	0.000112739			ENSG00000160216	AGPAT3	-0.866053	2.2367e-15
ENSG00000162813	BPNT1	0.788758	0.000810253					ENSG00000162813	BPNT1	0.788758	0.000810253			ENSG00000188603	CLN3	-0.737221	0.000354883
ENSG00000051382	PIK3CB	0.590829	0.000942094					ENSG00000100889	PCK2	0.782972	1.24486e-15			ENSG00000179085	DPM3	-0.637154	1.79657e-05
ENSG00000166908	PIP4K2C	0.670146	0.00148416					ENSG00000168890	TMEM150A	0.706687	0.00227688			ENSG00000166391	MOGAT2	-0.614666	6.36077e-05
ENSG00000139505	MTMR6	0.641029	0.00161858					ENSG00000166908	PIP4K2C	0.670146	0.00148416			ENSG00000204310	AGPAT1	-0.612925	3.23828e-09
ENSG00000277161	PIGW	0.384535	0.00199828					ENSG00000151689	INPP1	0.642046	1.60382e-06			ENSG00000196455	PIK3R4	-0.595662	0.0109448
ENSG00000148384	INPP5E	1.42059	0.00220699					ENSG00000139505	MTMR6	0.641029	0.00161858			ENSG00000090975	PITPNM2	-0.57772	0.0062573
ENSG00000168890	TMEM150A	0.706687	0.00227688					ENSG00000111666	CHPT1	0.608643	0.000209763			ENSG00000185000	DGAT1	-0.576903	9.54699e-07
ENSG00000155252	PI4K2A	0.60598	0.00536865					ENSG00000155252	PI4K2A	0.60598	0.00536865			ENSG00000168918	INPP5D	-0.575723	0.000144199
ENSG00000176454	LPCAT4	2.70787	0.00981523					ENSG00000104331	IMPAD1 (BPNT2)	0.603808	6.81621e-05			ENSG00000119927	GPAT1 (GPAM)	-0.568052	8.12126e-11
ENSG00000126581	BECN1	0.254614	0.0121844					ENSG00000051382	PIK3CB	0.590829	0.000942094			ENSG00000197121	PGAP1	-0.534992	0.0397405
ENSG00000133731	IMPA1	0.554694	0.0219889					ENSG00000069943	PIGB	0.582895	0.0354259			ENSG00000075651	PLD1	-0.533607	0.004246
ENSG00000276293	PIP4K2B	0.805277	0.0303225					ENSG00000133731	IMPA1	0.554694	0.0219889			ENSG00000134255	CEPT1	-0.522154	0.00807916
ENSG00000069943	PIGB	0.582895	0.0354259					ENSG00000100330	MTMR3	0.551272	0.0361235			ENSG00000125505	MBOAT7	-0.499368	1.69613e-05
ENSG00000100330	MTMR3	0.551272	0.0361235					ENSG00000070214	SLC44A1	0.480475	0.0448508			ENSG00000163964	PIGX	-0.443743	0.00414793
ENSG00000108474	PIGL	0.371761	0.0376573					ENSG00000277161	PIGW	0.384535	0.00199828			ENSG00000116906	GNPAT	-0.423923	0.000317524
ENSG00000108389	MTMR4	0.261392	0.0380125					ENSG00000108474	PIGL	0.371761	0.0376573			ENSG00000158669	GPAT4 (AGPAT6)	-0.39565	0.00177921
ENSG00000123684	LPGAT1	0.343941	0.0398464					ENSG00000139163	ETNK1	0.355079	0.0442207			ENSG00000132793	LPIN3	-0.344796	0.0392454
ENSG00000139163	ETNK1	0.355079	0.0442207					ENSG00000123684	LPGAT1	0.343941	0.0398464			ENSG00000158874	APOA2	-0.320338	0.000323256
ENSG00000070214	SLC44A1	0.480475	0.0448508					ENSG00000108389	MTMR4	0.261392	0.0380125			ENSG00000106384	MOGAT3	-0.305445	0.0316466
ENSG00000122126	OCRL	0.460315	0.0520312					ENSG00000126581	BECN1	0.254614	0.0121844			ENSG00000155189	AGPAT5	-0.295427	0.0175747
ENSG00000177666	PNPLA2	0.302553	0.0798858											ENSG00000124155	PIGT	-0.230579	0.0138828
ENSG00000167103	PIP5KL1	1.82338	0.0826296
ENSG00000241973	PI4KA	0.403575	0.0877058
ENSG00000087053	MTMR2	0.333821	0.0986848
ENSG00000165282	PIGO	0.379043	0.101042
ENSG00000088766	CRLS1	0.335061	0.103442
ENSG00000110721	CHKA	0.367894	0.11288
ENSG00000188313	PLSCR1	0.478675	0.121662
ENSG00000132294	EFR3A	0.220834	0.122841
ENSG00000011198	ABHD5	0.537308	0.134395
ENSG00000077044	DGKD	0.189154	0.137786
ENSG00000155744	FAM126B (HYSS2)	0.33544	0.145413
ENSG00000103043	VAC14	0.781871	0.145942
ENSG00000174227	PIGG	0.327835	0.164687
ENSG00000153933	DGKE	0.357692	0.170151
ENSG00000162836	ACP6	0.244442	0.179834
ENSG00000171100	MTM1	0.653482	0.1845
ENSG00000103502	CDIPT	0.206964	0.185592
ENSG00000101290	CDS2	0.222959	0.185951
ENSG00000198382	UVRAG	0.23634	0.195901
ENSG00000100439	ABHD4	0.447418	0.216915
ENSG00000136908	DPM2	0.35024	0.250044
ENSG00000148985	PGAP2	0.307269	0.261473
ENSG00000105499	PLA2G4C	1.11008	0.269533
ENSG00000110697	PITPNM1	1.06274	0.270746
ENSG00000158201	ABHD3	0.365025	0.321604
ENSG00000137825	ITPKA	0.15623	0.326328
ENSG00000151665	PIGF	0.272963	0.348605
ENSG00000087157	PGS1	0.296652	0.384804
ENSG00000137968	SLC44A5	0.390212	0.415437
ENSG00000145214	DGKQ	0.215132	0.423585
ENSG00000040933	INPP4A	0.242324	0.441882
ENSG00000078142	PIK3C3	0.14204	0.460051
ENSG00000126775	ATG14	0.160755	0.46746
ENSG00000063601	MTMR1	0.173397	0.533179
ENSG00000164687	FABP5	0.318806	0.53862
ENSG00000154889	MPPE1	0.23861	0.567531
ENSG00000176095	IP6K1	0.147385	0.587515
ENSG00000143315	PIGM	0.0852392	0.597777
ENSG00000124253	PCK1	0.601191	0.622104
ENSG00000172954	LCLAT1	0.0503137	0.763595
ENSG00000060642	PIGV	0.0827106	0.801714
ENSG00000035115	SH3YL1	0.094248	0.845142
ENSG00000143398	PIP5K1A	0.0388752	0.847343
ENSG00000078269	SYNJ2	0.0297756	0.848361
ENSG00000038210	PI4K2B	0.0608776	0.851926
ENSG00000087111	PIGS	0.0335504	0.857645
ENSG00000107242	PIP5K1B	0.0785689	0.864737
ENSG00000115020	PIKFYVE	0.0359565	0.879345
ENSG00000143393	PI4KB	0.0469398	0.880984
ENSG00000101577	LPIN2	0.0351211	0.893673
ENSG00000142892	PIGK	0.0199198	0.950901
ENSG00000165914	TTC7B	0.0295581	0.968874
ENSG00000132376	INPP5K	-0.00623896	0.990199
ENSG00000167904	TMEM68	-0.0150045	0.973743
ENSG00000102780	DGKH	-0.0160464	0.972471
ENSG00000086544	ITPKC	-0.0146297	0.971397
ENSG00000065357	DGKA	-0.03458	0.961994
ENSG00000144559	TAMM41	-0.0255368	0.92021
ENSG00000135845	PIGC	-0.0335637	0.896693
ENSG00000143036	SLC44A3	-0.153833	0.848361
ENSG00000159082	SYNJ1	-0.120302	0.824577
ENSG00000197563	PIGN	-0.0654065	0.820011
ENSG00000129219	PLD2	-0.109531	0.814537
ENSG00000163719	MTMR14	-0.0770408	0.812319
ENSG00000149091	DGKZ	-0.0771487	0.737253
ENSG00000124003	MOGAT1	-0.390047	0.696893
ENSG00000068745	IP6K2	-0.0737426	0.62579
ENSG00000174915	PTDSS2	-0.0937097	0.62117
ENSG00000121879	PIK3CA	-0.143162	0.6203
ENSG00000100564	PIGH	-0.138874	0.594645
ENSG00000161217	PCYT1A	-0.0950139	0.576195
ENSG00000171608	PIK3CD	-0.0899669	0.553019
ENSG00000171862	PTEN	-0.150621	0.548972
ENSG00000127220	ABHD8	-0.25707	0.533963
ENSG00000150867	PIP4K2A	-0.150286	0.532422
ENSG00000141401	IMPA2	-0.153278	0.521007
ENSG00000133056	PIK3C2B	-0.341086	0.49676
ENSG00000165458	INPPL1	-0.128104	0.495141
ENSG00000164535	DAGLB	-0.203122	0.470981
ENSG00000133027	PEMT	-0.23493	0.467835
ENSG00000145675	PIK3R1	-0.13439	0.435179
ENSG00000111684	LPCAT3	-0.184915	0.433902
ENSG00000058866	DGKG	-0.330513	0.412464
ENSG00000149311	ATM	-0.178103	0.404018
ENSG00000186111	PIP5K1C	-0.189517	0.385996
ENSG00000157106	SMG1	-0.166943	0.370392
ENSG00000117461	PIK3R3	-0.229815	0.362362
ENSG00000198825	INPP5F	-0.335242	0.362332
ENSG00000100288	CHKB	-1.05506	0.361117
ENSG00000156471	PTDSS1	-0.127672	0.334243
ENSG00000129474	AJUBA	-0.234919	0.33416
ENSG00000122591	FAM126A (HYSS1)	-0.168272	0.324708
ENSG00000101464	PIGU	-0.255813	0.307252
ENSG00000134324	LPIN1	-0.18831	0.300478
ENSG00000011405	PIK3C2A	-0.232042	0.186754
ENSG00000068724	TTC7 (TTC7A)	-0.248038	0.176604
ENSG00000129353	SLC44A2	-1.74347	0.155859
ENSG00000112367	FIG4	-0.739384	0.145463
ENSG00000197858	GPAA1	-0.267246	0.106043
ENSG00000211456	SACM1L	-0.278503	0.0938687
ENSG00000110536	PTPMT1	-0.376345	0.079802
ENSG00000161395	PGAP3	-0.55427	0.0602511
ENSG00000213398	LCAT	-0.671982	0.055946
ENSG00000197121	PGAP1	-0.534992	0.0397405
ENSG00000132793	LPIN3	-0.344796	0.0392454
ENSG00000106384	MOGAT3	-0.305445	0.0316466
ENSG00000155189	AGPAT5	-0.295427	0.0175747
ENSG00000124155	PIGT	-0.230579	0.0138828
ENSG00000196455	PIK3R4	-0.595662	0.0109448
ENSG00000134255	CEPT1	-0.522154	0.00807916
ENSG00000090975	PITPNM2	-0.57772	0.0062573
ENSG00000075651	PLD1	-0.533607	0.004246
ENSG00000163964	PIGX	-0.443743	0.00414793
ENSG00000158669	GPAT4 (AGPAT6)	-0.39565	0.00177921
ENSG00000007541	PIGQ	-1.05004	0.00163715
ENSG00000119227	PIGZ	-0.951167	0.00109594
ENSG00000103066	PLA2G15	-0.930748	0.000435129
ENSG00000188603	CLN3	-0.737221	0.000354883
ENSG00000158874	APOA2	-0.320338	0.000323256
ENSG00000116906	GNPAT	-0.423923	0.000317524
ENSG00000102230	PCYT1B	-1.18706	0.000303064
ENSG00000168918	INPP5D	-0.575723	0.000144199
ENSG00000166391	MOGAT2	-0.614666	6.36077e-05
ENSG00000179085	DPM3	-0.637154	1.79657e-05
ENSG00000125505	MBOAT7	-0.499368	1.69613e-05
ENSG00000143845	ETNK2	-1.07358	3.43153e-06
ENSG00000185000	DGAT1	-0.576903	9.54699e-07
ENSG00000153395	LPCAT1	-1.04283	7.19355e-09
ENSG00000163624	CDS1	-0.878733	3.54936e-09
ENSG00000204310	AGPAT1	-0.612925	3.23828e-09
ENSG00000100344	PNPLA3	-1.18648	1.20195e-09
ENSG00000119927	GPAT1 (GPAM)	-0.568052	8.12126e-11
ENSG00000204385	SLC44A4	-1.2462	2.37302e-12
ENSG00000160216	AGPAT3	-0.866053	2.2367e-15
ENSG00000185813	PCYT2	-0.985297	1.91214e-20
ENSG00000169692	AGPAT2	-1.26169	3.92089e-26
ENSG00000118137	APOA1	-0.907777	1.61464e-30
ENSG00000062282	DGAT2	-2.03848	1.09979e-89
Genes belonging to GO:0045017 undetected in HepG2 RNA sequencing:
ENSG00000187546	AGMO
ENSG00000026652	AGPAT4
ENSG00000161905	ALOX15
ENSG00000147160	AWAT2
ENSG00000102010	BMX
ENSG00000070748	CHAT
ENSG00000109182	CWH43
ENSG00000184210	DGAT2L6
ENSG00000136267	DGKB
ENSG00000157680	DGKI
ENSG00000274588	DGKK
ENSG00000084710	EFR3B
ENSG00000197601	FAR1
ENSG00000186281	GPAT2
ENSG00000069998	HDHD5
ENSG00000109452	INPP4B
ENSG00000185133	INPP5J
ENSG00000161896	IP6K3
ENSG00000143772	ITPKB
ENSG00000163898	LIPH
ENSG00000188992	LIPI
ENSG00000087253	LPCAT2
ENSG00000168389	MFSD2A
ENSG00000003987	MTMR7
ENSG00000165152	PGAP4
ENSG00000183506	PI4KAP2
ENSG00000255072	PIGY
ENSG00000139144	PIK3C2G
ENSG00000105851	PIK3CG
ENSG00000180764	PIPSL
ENSG00000091622	PITPNM3
ENSG00000116711	PLA2G4A
ENSG00000138193	PLCE1
ENSG00000197943	PLCG2
ENSG00000139304	PTPRQ
ENSG00000132958	TPTE2

## Sheet: GO gene list
List of glycerolipid biosynthetic genes (GO:0045017)					https://amigo.geneontology.org/amigo/term/GO:0045017
geneID	geneName	description
ENSG00000158201	ABHD3	abhydrolase domain containing 3, phospholipase
ENSG00000100439	ABHD4	abhydrolase domain containing 4, N-acyl phospholipase B
ENSG00000011198	ABHD5	abhydrolase domain containing 5, lysophosphatidic acid acyltransferase
ENSG00000127220	ABHD8	Protein ABHD8
ENSG00000162836	ACP6	acid phosphatase 6, lysophosphatidic
ENSG00000151726	ACSL1	acyl-CoA synthetase long chain family member 1
ENSG00000187546	AGMO	alkylglycerol monooxygenase
ENSG00000204310	AGPAT1	1-acylglycerol-3-phosphate O-acyltransferase 1
ENSG00000169692	AGPAT2	1-acylglycerol-3-phosphate O-acyltransferase 2
ENSG00000160216	AGPAT3	1-acylglycerol-3-phosphate O-acyltransferase 3
ENSG00000026652	AGPAT4	1-acylglycerol-3-phosphate O-acyltransferase 4
ENSG00000155189	AGPAT5	1-acylglycerol-3-phosphate O-acyltransferase 5
ENSG00000129474	AJUBA	ajuba LIM protein
ENSG00000161905	ALOX15	arachidonate 15-lipoxygenase
ENSG00000118137	APOA1	apolipoprotein A1
ENSG00000158874	APOA2	apolipoprotein A2
ENSG00000126775	ATG14	autophagy related 14
ENSG00000149311	ATM	ATM serine/threonine kinase
ENSG00000147160	AWAT2	acyl-CoA wax alcohol acyltransferase 2
ENSG00000126581	BECN1	beclin 1
ENSG00000102010	BMX	BMX non-receptor tyrosine kinase
ENSG00000162813	BPNT1	3'(2'), 5'-bisphosphate nucleotidase 1
ENSG00000104331	BPNT2	3'(2'), 5'-bisphosphate nucleotidase 2
ENSG00000103502	CDIPT	CDP-diacylglycerol--inositol 3-phosphatidyltransferase
ENSG00000163624	CDS1	CDP-diacylglycerol synthase 1
ENSG00000101290	CDS2	CDP-diacylglycerol synthase 2
ENSG00000134255	CEPT1	choline/ethanolamine phosphotransferase 1
ENSG00000070748	CHAT	choline O-acetyltransferase
ENSG00000110721	CHKA	choline kinase alpha
ENSG00000100288	CHKB	choline kinase beta
ENSG00000111666	CHPT1	choline phosphotransferase 1
ENSG00000188603	CLN3	CLN3 lysosomal/endosomal transmembrane protein, battenin
ENSG00000088766	CRLS1	cardiolipin synthase 1
ENSG00000109182	CWH43	cell wall biogenesis 43 C-terminal homolog
ENSG00000134780	DAGLA	diacylglycerol lipase alpha
ENSG00000164535	DAGLB	diacylglycerol lipase beta
ENSG00000185000	DGAT1	diacylglycerol O-acyltransferase 1
ENSG00000062282	DGAT2	diacylglycerol O-acyltransferase 2
ENSG00000184210	DGAT2L6	diacylglycerol O-acyltransferase 2 like 6
ENSG00000065357	DGKA	diacylglycerol kinase alpha
ENSG00000136267	DGKB	diacylglycerol kinase beta
ENSG00000077044	DGKD	diacylglycerol kinase delta
ENSG00000153933	DGKE	diacylglycerol kinase epsilon
ENSG00000058866	DGKG	diacylglycerol kinase gamma
ENSG00000102780	DGKH	diacylglycerol kinase eta
ENSG00000157680	DGKI	Diacylglycerol kinase iota
ENSG00000274588	DGKK	Diacylglycerol kinase kappa
ENSG00000145214	DGKQ	diacylglycerol kinase theta
ENSG00000149091	DGKZ	diacylglycerol kinase zeta
ENSG00000000419	DPM1	dolichyl-phosphate mannosyltransferase subunit 1, catalytic
ENSG00000136908	DPM2	dolichyl-phosphate mannosyltransferase subunit 2, regulatory
ENSG00000179085	DPM3	dolichyl-phosphate mannosyltransferase subunit 3, regulatory
ENSG00000132294	EFR3A	EFR3 homolog A
ENSG00000084710	EFR3B	EFR3 homolog B
ENSG00000139163	ETNK1	ethanolamine kinase 1
ENSG00000143845	ETNK2	ethanolamine kinase 2
ENSG00000164687	FABP5	fatty acid binding protein 5
ENSG00000197601	FAR1	fatty acyl-CoA reductase 1
ENSG00000112367	FIG4	FIG4 phosphoinositide 5-phosphatase
ENSG00000198814	GK	glycerol kinase
ENSG00000116906	GNPAT	glyceronephosphate O-acyltransferase
ENSG00000197858	GPAA1	glycosylphosphatidylinositol anchor attachment 1
ENSG00000119927	GPAT1 (GPAM)	glycerol-3-phosphate acyltransferase, mitochondrial
ENSG00000186281	GPAT2	glycerol-3-phosphate acyltransferase 2, mitochondrial
ENSG00000138678	GPAT3	glycerol-3-phosphate acyltransferase 3
ENSG00000158669	GPAT4	glycerol-3-phosphate acyltransferase 4
ENSG00000069998	HDHD5	haloacid dehalogenase like hydrolase domain containing 5
ENSG00000122591	HYCC1	hyccin PI4KA lipid kinase complex subunit 1
ENSG00000155744	HYCC2	hyccin PI4KA lipid kinase complex subunit 2
ENSG00000133731	IMPA1	inositol monophosphatase 1
ENSG00000141401	IMPA2	inositol monophosphatase 2
ENSG00000151689	INPP1	inositol polyphosphate-1-phosphatase
ENSG00000040933	INPP4A	inositol polyphosphate-4-phosphatase type I A
ENSG00000109452	INPP4B	inositol polyphosphate-4-phosphatase type II B
ENSG00000168918	INPP5D	inositol polyphosphate-5-phosphatase D
ENSG00000148384	INPP5E	inositol polyphosphate-5-phosphatase E
ENSG00000198825	INPP5F	inositol polyphosphate-5-phosphatase F
ENSG00000185133	INPP5J	inositol polyphosphate-5-phosphatase J
ENSG00000132376	INPP5K	inositol polyphosphate-5-phosphatase K
ENSG00000165458	INPPL1	inositol polyphosphate phosphatase like 1
ENSG00000176095	IP6K1	inositol hexakisphosphate kinase 1
ENSG00000068745	IP6K2	inositol hexakisphosphate kinase 2
ENSG00000161896	IP6K3	inositol hexakisphosphate kinase 3
ENSG00000137825	ITPKA	inositol-trisphosphate 3-kinase A
ENSG00000143772	ITPKB	inositol-trisphosphate 3-kinase B
ENSG00000086544	ITPKC	inositol-trisphosphate 3-kinase C
ENSG00000213398	LCAT	lecithin-cholesterol acyltransferase
ENSG00000172954	LCLAT1	lysocardiolipin acyltransferase 1
ENSG00000163898	LIPH	lipase H
ENSG00000188992	LIPI	lipase I
ENSG00000153395	LPCAT1	lysophosphatidylcholine acyltransferase 1
ENSG00000087253	LPCAT2	lysophosphatidylcholine acyltransferase 2
ENSG00000111684	LPCAT3	lysophosphatidylcholine acyltransferase 3
ENSG00000176454	LPCAT4	lysophosphatidylcholine acyltransferase 4
ENSG00000123684	LPGAT1	lysophosphatidylglycerol acyltransferase 1
ENSG00000134324	LPIN1	lipin 1
ENSG00000101577	LPIN2	lipin 2
ENSG00000132793	LPIN3	lipin 3
ENSG00000125505	MBOAT7	membrane bound O-acyltransferase domain containing 7
ENSG00000168389	MFSD2A	MFSD2 lysolipid transporter A, lysophospholipid
ENSG00000124003	MOGAT1	monoacylglycerol O-acyltransferase 1
ENSG00000166391	MOGAT2	monoacylglycerol O-acyltransferase 2
ENSG00000106384	MOGAT3	monoacylglycerol O-acyltransferase 3
ENSG00000154889	MPPE1	metallophosphoesterase 1
ENSG00000171100	MTM1	myotubularin 1
ENSG00000063601	MTMR1	myotubularin related protein 1
ENSG00000163719	MTMR14	myotubularin related protein 14
ENSG00000087053	MTMR2	myotubularin related protein 2
ENSG00000100330	MTMR3	myotubularin related protein 3
ENSG00000108389	MTMR4	myotubularin related protein 4
ENSG00000139505	MTMR6	myotubularin related protein 6
ENSG00000003987	MTMR7	myotubularin related protein 7
ENSG00000122126	OCRL	OCRL inositol polyphosphate-5-phosphatase
ENSG00000124253	PCK1	phosphoenolpyruvate carboxykinase 1
ENSG00000100889	PCK2	phosphoenolpyruvate carboxykinase 2, mitochondrial
ENSG00000161217	PCYT1A	phosphate cytidylyltransferase 1A, choline
ENSG00000102230	PCYT1B	phosphate cytidylyltransferase 1B, choline
ENSG00000185813	PCYT2	phosphate cytidylyltransferase 2, ethanolamine
ENSG00000133027	PEMT	phosphatidylethanolamine N-methyltransferase
ENSG00000197121	PGAP1	GPI inositol-deacylase
ENSG00000148985	PGAP2	post-GPI attachment to proteins 2
ENSG00000161395	PGAP3	post-GPI attachment to proteins phospholipase 3
ENSG00000165152	PGAP4	post-GPI attachment to proteins GalNAc transferase 4
ENSG00000087157	PGS1	phosphatidylglycerophosphate synthase 1
ENSG00000155252	PI4K2A	phosphatidylinositol 4-kinase type 2 alpha
ENSG00000038210	PI4K2B	phosphatidylinositol 4-kinase type 2 beta
ENSG00000241973	PI4KA	phosphatidylinositol 4-kinase alpha
ENSG00000183506	PI4KAP2	Putative phosphatidylinositol 4-kinase alpha-like protein P2
ENSG00000143393	PI4KB	phosphatidylinositol 4-kinase beta
ENSG00000165195	PIGA	phosphatidylinositol glycan anchor biosynthesis class A
ENSG00000069943	PIGB	phosphatidylinositol glycan anchor biosynthesis class B
ENSG00000135845	PIGC	phosphatidylinositol glycan anchor biosynthesis class C
ENSG00000151665	PIGF	phosphatidylinositol glycan anchor biosynthesis class F
ENSG00000174227	PIGG	phosphatidylinositol glycan anchor biosynthesis class G
ENSG00000100564	PIGH	phosphatidylinositol glycan anchor biosynthesis class H
ENSG00000142892	PIGK	phosphatidylinositol glycan anchor biosynthesis class K
ENSG00000108474	PIGL	phosphatidylinositol glycan anchor biosynthesis class L
ENSG00000143315	PIGM	phosphatidylinositol glycan anchor biosynthesis class M
ENSG00000197563	PIGN	phosphatidylinositol glycan anchor biosynthesis class N
ENSG00000165282	PIGO	phosphatidylinositol glycan anchor biosynthesis class O
ENSG00000185808	PIGP	phosphatidylinositol glycan anchor biosynthesis class P
ENSG00000007541	PIGQ	phosphatidylinositol glycan anchor biosynthesis class Q
ENSG00000087111	PIGS	phosphatidylinositol glycan anchor biosynthesis class S
ENSG00000119227	PIGZ	phosphatidylinositol glycan anchor biosynthesis class Z
ENSG00000124155	PIGT	phosphatidylinositol glycan anchor biosynthesis class T
ENSG00000101464	PIGU	phosphatidylinositol glycan anchor biosynthesis class U
ENSG00000060642	PIGV	phosphatidylinositol glycan anchor biosynthesis class V
ENSG00000277161	PIGW	phosphatidylinositol glycan anchor biosynthesis class W
ENSG00000163964	PIGX	phosphatidylinositol glycan anchor biosynthesis class X
ENSG00000255072	PIGY	phosphatidylinositol glycan anchor biosynthesis class Y [
ENSG00000011405	PIK3C2A	phosphatidylinositol-4-phosphate 3-kinase catalytic subunit type 2 alpha
ENSG00000133056	PIK3C2B	phosphatidylinositol-4-phosphate 3-kinase catalytic subunit type 2 beta
ENSG00000139144	PIK3C2G	phosphatidylinositol-4-phosphate 3-kinase catalytic subunit type 2 gamma
ENSG00000078142	PIK3C3	phosphatidylinositol 3-kinase catalytic subunit type 3
ENSG00000121879	PIK3CA	phosphatidylinositol-4,5-bisphosphate 3-kinase catalytic subunit alpha
ENSG00000051382	PIK3CB	phosphatidylinositol-4,5-bisphosphate 3-kinase catalytic subunit beta
ENSG00000171608	PIK3CD	phosphatidylinositol-4,5-bisphosphate 3-kinase catalytic subunit delta
ENSG00000105851	PIK3CG	phosphatidylinositol-4,5-bisphosphate 3-kinase catalytic subunit gamma
ENSG00000145675	PIK3R1	phosphoinositide-3-kinase regulatory subunit 1
ENSG00000117461	PIK3R3	phosphoinositide-3-kinase regulatory subunit 3
ENSG00000196455	PIK3R4	phosphoinositide-3-kinase regulatory subunit 4
ENSG00000115020	PIKFYVE	phosphoinositide kinase, FYVE-type zinc finger containing
ENSG00000150867	PIP4K2A	phosphatidylinositol-5-phosphate 4-kinase type 2 alpha
ENSG00000276293	PIP4K2B	phosphatidylinositol-5-phosphate 4-kinase type 2 beta
ENSG00000166908	PIP4K2C	phosphatidylinositol-5-phosphate 4-kinase type 2 gamma
ENSG00000143398	PIP5K1A	phosphatidylinositol-4-phosphate 5-kinase type 1 alpha
ENSG00000107242	PIP5K1B	phosphatidylinositol-4-phosphate 5-kinase type 1 beta
ENSG00000186111	PIP5K1C	phosphatidylinositol-4-phosphate 5-kinase type 1 gamma
ENSG00000167103	PIP5KL1	phosphatidylinositol-4-phosphate 5-kinase like 1
ENSG00000180764	PIPSL	Putative PIP5K1A and PSMD4-like protein
ENSG00000241878	PISD	phosphatidylserine decarboxylase
ENSG00000110697	PITPNM1	phosphatidylinositol transfer protein membrane associated 1
ENSG00000090975	PITPNM2	phosphatidylinositol transfer protein membrane associated 2
ENSG00000091622	PITPNM3	PITPNM family member 3
ENSG00000103066	PLA2G15	phospholipase A2 group XV
ENSG00000116711	PLA2G4A	phospholipase A2 group IVA
ENSG00000105499	PLA2G4C	phospholipase A2 group IVC
ENSG00000138193	PLCE1	phospholipase C epsilon 1
ENSG00000197943	PLCG2	phospholipase C gamma 2
ENSG00000075651	PLD1	phospholipase D1
ENSG00000129219	PLD2	phospholipase D2
ENSG00000188313	PLSCR1	phospholipid scramblase 1
ENSG00000177666	PNPLA2	patatin like phospholipase domain containing 2
ENSG00000100344	PNPLA3	patatin like phospholipase domain containing 3
ENSG00000156471	PTDSS1	phosphatidylserine synthase 1
ENSG00000174915	PTDSS2	phosphatidylserine synthase 2
ENSG00000171862	PTEN	phosphatase and tensin homolog
ENSG00000110536	PTPMT1	protein tyrosine phosphatase mitochondrial 1
ENSG00000139304	PTPRQ	Phosphatidylinositol phosphatase PTPRQ
ENSG00000211456	SACM1L	SAC1 like phosphatidylinositide phosphatase
ENSG00000138018	SELENOI	selenoprotein I
ENSG00000097033	SH3GLB1	Endophilin-B1
ENSG00000035115	SH3YL1	SH3 and SYLF domain containing 1
ENSG00000145740	SLC30A5	solute carrier family 30 member 5
ENSG00000070214	SLC44A1	solute carrier family 44 member 1
ENSG00000129353	SLC44A2	solute carrier family 44 member 2
ENSG00000143036	SLC44A3	solute carrier family 44 member 3
ENSG00000204385	SLC44A4	solute carrier family 44 member 4
ENSG00000137968	SLC44A5	solute carrier family 44 member 5
ENSG00000157106	SMG1	SMG1 nonsense mediated mRNA decay associated PI3K related kinase
ENSG00000159082	SYNJ1	synaptojanin 1
ENSG00000078269	SYNJ2	synaptojanin 2
ENSG00000144559	TAMM41	TAM41 mitochondrial translocator assembly and maintenance homolog
ENSG00000168890	TMEM150A	transmembrane protein 150A
ENSG00000167904	TMEM68	transmembrane protein 68
ENSG00000132958	TPTE2	transmembrane phosphoinositide 3-phosphatase and tensin homolog 2
ENSG00000068724	TTC7A	tetratricopeptide repeat domain 7A
ENSG00000165914	TTC7B	tetratricopeptide repeat domain 7B
ENSG00000198382	UVRAG	UV radiation resistance associated
ENSG00000103043	VAC14	VAC14 component of PIKFYVE complex
