# Supplementary material for: AP-1 elements in the promoter and second intron mediate endoplasmic reticulum stress-induced expression of the GPAT3 gene
Source: Sci Rep. 2025 Dec 14;16:2730. doi: 10.1038/s41598-025-32503-y (PMC12824169; doi:10.1038/s41598-025-32503-y)
Supplement: Supplementary file 5 — Supplementary Information 5. [file 41598_2025_32503_MOESM5_ESM.xlsx]

## Sheet: Sheet1
Supplementary Table S4. Primer sequences used for RT-qPCR and ChIP-qPCR experiments.
Method	Target	Forward primer (5′→ 3′)	Reverse primer (5′→ 3′)	Size (bp)	IDT assay ID
RT-qPCR	GPAT3 mRNA	CCCATGACCAGAGAGGAAGGA	CCC AGGGAAGTTCAGTCAGG	97
	ATF4 mRNA	TCCCTCCAACAACAGCAAGGAGGA	CCCAACAGGGCATCCAAGTCGAAC	96
	SPP1 mRNA	GACCTGACATCCAGTACCCTGA	TGCACCATTCAACTCCTCGC	77
	SERPINE1 mRNA	CTGGTTCTGCCCAAGTTCTCC	CACCGTGCCACTCTCGTTC	186
	PPARG mRNA	TGACCAAAGCAAAGGCGAGG	CCCTGAAAGATGCGGATGGC	169
	CD36 mRNA	GGCTGTGACCGGAACTGTG	AGGTCTCCAACTGGCATTAGAA	92
	FABP1 mRNA	AAGACAGTGGTTCAGTTGGAAG	TGAGTTCGGTCACAGACTTGAT	76
	MTTP mRNA	ACAAGCTCACGTACTCCACTG	TCCTCCATAGTAAGGCCACATC	111
	ACOX1 mRNA	GGAACTCACCTTCGAGGCTTG	TTCCCCTTAGTGATGAGCTGG	164
	GAPDH mRNA	TGCACCACCAACTGCTTAGC	GGCATGGACTGTGGTCATGAG	87
	FASN mRNA	CGGAGTGAATCTGGGTTGATG	TTTGATGCCTCCTTCTTCGG	125	Hs.PT.58.20384174
	ACACA mRNA	GTACATCGCTGACACTAGCTAC	CTGCCCACATCTCATCCAAA	112	Hs.PT.56a.513712.g
	SCD mRNA	GGAATTATGAGGATCAGCATGTG	CTCTTTCTGATCATTGCCAACAC	114	Hs.PT.58.45714389
	CPT1A mRNA	TCCAAGTCAAACAGCTCCAC	GTCACCTCTTCTGCCTTTACG	136	Hs.PT.58.2799026
	PPARA mRNA	TTCTGTTCTTTTTCTGGATCTTGC	CAGGCTATCATTACGGAGTCC	123	Hs.PT.58.45310483
	IL6ST mRNA	TGGTGAGGAAAATAAACAAGGC	TCAAATCCCTACTCCTTCACTTAC	107	Hs.PT.58.25392734
	TNF mRNA	TCAGCTTGAGGGTTTGCTAC	TGCACTTTGGAGTGATCGG	145	Hs.PT.58.45380900
	IL1A mRNA	AGTTCTTAGTGCCGTGAGTTTC	GTGACTGCCCAAGATGAAGA	121	Hs.PT.58.40913627
	IL1B mRNA	GAACAAGTCATCCTCATTGCC	CAGCCAATCTTCATTGCTCAAG	105	Hs.PT.58.1518186
	NLRP3 mRNA	AGCTCAGGCTTTTCTTCTTGA	GATGTTCTGTGAAGTGCTGAAAC	123	Hs.PT.58.39497108
ChIP-qPCR	GPAT3 promoter	GAGGGCCTCCGTGAGTCATC	GTGGCGATTGCGACAACTCA	43
	GPAT3 intron2 AP-1#1	GCCTGCATTTACCTGGGAGT	TGACAAGCCACCGCCTTTAT	62
	GPAT3 intron2 AP-1#2	CCCTTAGAGGCTGATGCTGG	TGGTTGCATGCACTTTGTGG	59
	GPAT3 intron2 AP-1#1+2	GCCTGCATTTACCTGGGAGT	TGGTTGCATGCACTTTGTGG	134
	GPAT3 intron2 control	CGGACATTTCTTGATGCCAAAAC	GGGAACACTCACTATGCGTT	85
